# Supplementary material for: Isotopic evidence for pallasite formation by impact mixing of olivine and metal during the first 10 million years of the Solar System
Source: PNAS Nexus. 2022 Mar 9;1(1):pgac015. doi: 10.1093/pnasnexus/pgac015 (PMC9802258; doi:10.1093/pnasnexus/pgac015)
Supplement: pgac015_Supplemental_Files [file pgac015_supplemental_files.zip]

Archive with 2 entries (2 files):
- PNASNEXUS-PNASNEXUS-2022-00134-T-s01.docx
- PNASNEXUS-PNASNEXUS-2022-00134-T-s02.xlsx
