# Supplementary material for: Isotopic evidence for pallasite formation by impact mixing of olivine and metal during the first 10 million years of the Solar System
Source: PNAS Nexus. 2022 Mar 9;1(1):pgac015. doi: 10.1093/pnasnexus/pgac015 (PMC9802258; doi:10.1093/pnasnexus/pgac015)
Supplement: pgac015_Supplemental_Files [file pgac015_supplemental_files.zip › PNASNEXUS-PNASNEXUS-2022-00134-T-s02.xlsx]

## Sheet: Notes+contents
Worksheets without tab colours are those data plotted in the main manuscript and summarized in Table 1 and Table 2
Those coloured GREEN are olivine data presented in the SI
								Data tabs key
								An explanation of the worksheet column headers
	Contents
								Column	Description
	Sheet number		Pallasite	Phase	Notes			Int 32. sample mV	Sample intensity of mass 32 in mV
	2		N/A	Obsidian standard	Summary of obsidian data over duration of study			Int 33. sample mV	Sample intensity of mass 33 in mV
	3		Brahin	Olivine	Directly compared with chromite in Table 1 and Table 2			Int 34. sample mV	Sample intensity of mass 34 in mV
	4		Brenham	Olivine	Directly compared with chromite in Table 1 and Table 2			Int 32. standard mV	Standard intensity of mass 32 in mV
	5		Brenham	Olivine	Directly compared with chromite in Table 1 and Table 2			Int 33. standard mV	Standard intensity of mass 33 in mV
	6		Fukang	Olivine	Directly compared with chromite in Table 1 and Table 2			Int 34. standard mV	Standard intensity of mass 34 in mV
	7		Fukang	Olivine	Directly compared with chromite in Table 1 and Table 2			rR 33O2/32O2	Raw ratio of the intensities of mass 33/mass 32
	8		Fukang	Olivine	Directly compared with chromite in Table 1 and Table 2			rR 34O2/32O2	Raw ratio of the intensities of mass 34/mass 32
	9		Hambleton	Olivine	Directly compared with chromite in Table 1 and Table 2			R 33O2/32O2	Raw ratio of the intensities of mass 33/mass 32 corrected for the amplication on the faraday cups
	10		Hambleton	Olivine	Directly compared with chromite in Table 1 and Table 2			R 34O2/32O2	Raw ratio of the intensities of mass 34/mass 32 corrected for the amplication on the faraday cups
	11		Imilac	Olivine	Directly compared with chromite in Table 1 and Table 2			rd 33O2/32O2 per mil vs ref gas	Raw delta of mass 33/mass 32 in permil vs the standard reference gas
	12		Imilac	Olivine	Directly compared with chromite in Table 1 and Table 2			rd 34O2/32O2 per mil vs ref gas	Raw delta of mass 34/mass 32 in permil vs the standard reference gas
	13		Sericho	Olivine	Directly compared with chromite in Table 1 and Table 2			d 33O2/32O2 per mil vs ref gas	Delta of mass 33/mass 32 in permil vs VSMOW
	14		Sericho	Olivine	Directly compared with chromite in Table 1 and Table 2			d 34O2/32O2 per mil vs ref gas	Delta of mass 34/mass 32 in permil vs VSMOW
	15		Seymchan	Olivine	Directly compared with chromite in Table 1 and Table 2			d17O/16O per mil vs VSMOW	Delta of mass 17/mass 16 in permil vs VSMOW
	16		Seymchan	Olivine	Directly compared with chromite in Table 1 and Table 2			d18O/16O per mil vs VSMOW	Delta of mass 18/mass 16 in permil vs VSMOW
	17		Sericho	Farringtonite	Directly compared with olivine + chromite in Table 1 and Table 2			AT% 17O/16O	Atomic percentage value for 17O/16O
	18		Brahin	Chromite	Directly compared with olivine in Table 1 and Table 2			AT% 18O/16O	Atomic percentage value for 18/16O
	19		Brenham	Chromite	Directly compared with olivine in Table 1 and Table 2
	20		Brenham	Chromite	Directly compared with olivine in Table 1 and Table 2
	21		Brenham	Chromite	Directly compared with olivine in Table 1 and Table 2
	22		Fukang	Chromite	Directly compared with olivine in Table 1 and Table 2
	23		Fukang	Chromite	Directly compared with olivine in Table 1 and Table 2
	24		Hambleton	Chromite	Directly compared with olivine in Table 1 and Table 2
	25		Hambleton	Chromite	Directly compared with olivine in Table 1 and Table 2
	26		Imilac	Chromite	Directly compared with olivine in Table 1 and Table 2
	27		Imilac	Chromite	Directly compared with olivine in Table 1 and Table 2
	28		Sericho	Chromite	Directly compared with olivine in Table 1 and Table 2
	29		Sericho	Chromite	Directly compared with olivine in Table 1 and Table 2
	30		Seymchan	Chromite	Directly compared with olivine in Table 1 and Table 2
	31		Seymchan	Chromite	Directly compared with olivine in Table 1 and Table 2
	32		Acomita	Olivine	Data in SI
	33		Acomita	Olivine	Data in SI
	34		Brahin	Olivine	Data in SI
	35		Brahin	Olivine	Data in SI
	36		Brahin	Olivine	Data in SI
	37		Brahin	Olivine	Data in SI
	38		Brenham	Olivine	Data in SI
	39		Brenham	Olivine	Data in SI
	40		Esquel	Olivine	Data in SI
	41		Finmarken	Olivine	Data in SI
	42		Glorieta Mountain	Olivine	Data in SI
	43		Glorieta Mountain	Olivine	Data in SI
	44		Hambleton	Olivine	Data in SI
	45		Hambleton	Olivine	Data in SI
	46		Imilac	Olivine	Data in SI
	47		Imilac	Olivine	Data in SI
	48		Jepara	Olivine	Data in SI
	49		Lipovsky	Olivine	Data in SI
	50		Lipovsky	Olivine	Data in SI
	51		Marjalahti	Olivine	Data in SI
	52		Mount Vernon	Olivine	Data in SI
	53		Mount Vernon	Olivine	Data in SI
	54		Pavlodar	Olivine	Data in SI
	55		Rawlinna	Olivine	Data in SI
	56		Rawlinna	Olivine	Data in SI
	57		Santa Rosalia	Olivine	Data in SI
	58		Santa Rosalia	Olivine	Data in SI
	59		Sericho	Olivine	Data in SI
	60		Sericho	Olivine	Data in SI
	61		Seymchan	Olivine	Data in SI
	62		Seymchan	Olivine	Data in SI
	63		Somervell County	Olivine	Data in SI
	64		Somervell County	Olivine	Data in SI
	65		Somervell County	Olivine	Data in SI
	66		Somervell County	Olivine	Data in SI
	67		Somervell County	Olivine	Data in SI
	68		Somervell County	Olivine	Data in SI

## Sheet: Obsidian standard data
	Sample	Phase	Measured O (%)	δ17O	St. dev	St. dev x2	St. err	St. err x2	δ18O	St. dev	St. dev x2	St. err	St. err x2	Δ17O	St. dev	St. dev x2	St. err	St. err x2
																				Sample	Phase	Measured O (%)	δ17O	St. dev	St. dev x2	δ18O	St. dev	St. dev x2	Δ17O	St. dev	St. dev x2
	PSSRI standard	Obsidian	52.3	3.8314	0.0464712	0.0929424	0.00848444	0.0169689	7.3265	0.0167506	0.0335012	0.00305823	0.00611646	-0.0170714	0.0465756	0.0931512	0.0085035	0.017007		AVERAGE	Obsidian	51.2231	3.83964	0.0428235	0.085647	7.33901	0.0809147	0.161829	-0.0153989	0.010386	0.020772
	PSSRI standard	Obsidian	55.1	3.8352	0.0441772	0.0883544	0.00806562	0.0161312	7.32233	0.0134023	0.0268046	0.00244692	0.00489384	-0.0111094	0.0453066	0.0906132	0.00827182	0.0165436
	PSSRI standard	Obsidian	51.6	3.85393	0.0340959	0.0681918	0.00622503	0.0124501	7.33977	0.0156369	0.0312738	0.00285489	0.00570978	-0.00155447	0.0351801	0.0703601	0.00642297	0.0128459
	PSSRI standard	Obsidian	51.4	3.8364	0.0371552	0.0743103	0.00678357	0.0135671	7.30543	0.0212048	0.0424097	0.00387146	0.00774292	-0.00108577	0.0349514	0.0699028	0.00638122	0.0127624
	PSSRI standard	Obsidian	51.6	3.78593	0.0395271	0.0790543	0.00721664	0.0144333	7.2346	0.0152372	0.0304745	0.00278193	0.00556385	-0.0143573	0.0414515	0.0829029	0.00756797	0.0151359
	PSSRI standard	Obsidian	49.4	3.77073	0.0552099	0.11042	0.0100799	0.0201598	7.22607	0.0201295	0.0402589	0.00367512	0.00735024	-0.0250421	0.0515803	0.103161	0.00941723	0.0188345
	PSSRI standard	Obsidian	52.8	3.9469	0.0787178	0.157436	0.0124464	0.0248927	7.50858	0.0287332	0.0574663	0.00454311	0.00908622	0.00287866	0.0787344	0.157469	0.012449	0.024898
	PSSRI standard	Obsidian	52.3	3.87743	0.052131	0.104262	0.00951778	0.0190356	7.4138	0.0243604	0.0487207	0.00444757	0.00889514	-0.016816	0.0518406	0.103681	0.00946475	0.0189295
	PSSRI standard	Obsidian	50.4	3.8802	0.044918	0.089836	0.00820087	0.0164017	7.42623	0.0227416	0.0454831	0.00415202	0.00830405	-0.0205543	0.0475999	0.0951998	0.00869051	0.017381
	PSSRI standard	Obsidian	50.8	3.8298	0.0390802	0.0781603	0.00873859	0.0174772	7.3199	0.0173779	0.0347557	0.00388581	0.00777162	-0.0152177	0.0406022	0.0812043	0.00907892	0.0181578
	PSSRI standard	Obsidian	51.9	3.7889	0.037988	0.075976	0.00849438	0.0169888	7.24745	0.0209535	0.0419069	0.00468534	0.00937067	-0.0181149	0.0401938	0.0803876	0.00898761	0.0179752
	PSSRI standard	Obsidian	52.6	3.87103	0.0465707	0.0931414	0.00850261	0.0170052	7.38383	0.0169058	0.0338116	0.00308656	0.00617312	-0.00753869	0.0489325	0.097865	0.00893381	0.0178676
	PSSRI standard	Obsidian	52.6	3.87103	0.0465707	0.0931414	0.00850261	0.0170052	7.38383	0.0169058	0.0338116	0.00308656	0.00617312	-0.00753869	0.0489325	0.097865	0.00893381	0.0178676
	PSSRI standard	Obsidian	51.4	3.83597	0.0349337	0.0698675	0.006378	0.012756	7.29753	0.0150814	0.0301628	0.00275348	0.00550695	0.0026094	0.0348733	0.0697466	0.00636697	0.0127339
	PSSRI standard	Obsidian	51.4	3.83597	0.0349337	0.0698675	0.006378	0.012756	7.29753	0.0150814	0.0301628	0.00275348	0.00550695	0.0026094	0.0348733	0.0697466	0.00636697	0.0127339
	PSSRI standard	Obsidian	51.4	3.79603	0.0658678	0.131736	0.0120258	0.0240515	7.2747	0.0221858	0.0443716	0.00405056	0.00810111	-0.0252441	0.0712117	0.142423	0.0130014	0.0260028
	PSSRI standard	Obsidian	51.4	3.79603	0.0658678	0.131736	0.0120258	0.0240515	7.2747	0.0221858	0.0443716	0.00405056	0.00810111	-0.0252441	0.0712117	0.142423	0.0130014	0.0260028
	PSSRI standard	Obsidian	50.8	3.82877	0.0583459	0.116692	0.0106525	0.0213049	7.34193	0.0179925	0.0359849	0.00328496	0.00656992	-0.0277566	0.0582711	0.116542	0.0106388	0.0212776
	PSSRI standard	Obsidian	49.4	3.81437	0.0416233	0.0832466	0.00759934	0.0151987	7.26933	0.0274898	0.0549796	0.00501893	0.0100379	-0.00417675	0.0434224	0.0868448	0.00792781	0.0158556
	PSSRI standard	Obsidian	48.8	3.78487	0.0484663	0.0969326	0.0088487	0.0176974	7.23193	0.0232019	0.0464038	0.00423607	0.00847214	-0.0140269	0.0507847	0.101569	0.00927198	0.018544
	PSSRI standard	Obsidian	52.9	3.84873	0.0529912	0.105982	0.00967482	0.0193496	7.35443	0.0136545	0.027309	0.00249296	0.00498592	-0.0143958	0.0539513	0.107903	0.00985011	0.0197002
	PSSRI standard	Obsidian	52	3.90297	0.05397	0.10794	0.00985354	0.0197071	7.44557	0.0174216	0.0348432	0.00318073	0.00636147	-0.00797399	0.0512241	0.102448	0.0093522	0.0187044
	PSSRI standard	Obsidian	51.5	3.8598	0.0328567	0.0657133	0.00599878	0.0119976	7.38113	0.0168775	0.0337549	0.00308139	0.00616278	-0.0173184	0.0349825	0.0699651	0.00638691	0.0127738
	PSSRI standard	Obsidian	51	3.8432	0.0465399	0.0930798	0.00849698	0.016994	7.32167	0.0175087	0.0350175	0.00319664	0.00639328	-0.00279174	0.050263	0.100526	0.00917672	0.0183534
	PSSRI standard	Obsidian	51.4	3.77384	0.0623155	0.124631	0.00440637	0.00881274	7.21705	0.0176561	0.0353122	0.00124847	0.00249695	-0.0172316	0.0626834	0.125367	0.00443238	0.00886476
	PSSRI standard	Obsidian	51.2	3.8605	0.0610086	0.122017	0.0111386	0.0222772	7.35663	0.0175071	0.0350142	0.00319635	0.00639269	-0.00382353	0.0607602	0.12152	0.0110933	0.0221865
	PSSRI standard	Obsidian	51.8	3.83223	0.046398	0.0927961	0.00847109	0.0169422	7.3092	0.0214016	0.0428031	0.00390737	0.00781474	-0.00720416	0.0439408	0.0878816	0.00802246	0.0160449
	PSSRI standard	Obsidian	51.1	3.8201	0.063546	0.127092	0.0116019	0.0232037	7.2959	0.0170926	0.0341852	0.00312067	0.00624133	-0.0123435	0.0611022	0.122204	0.0111557	0.0223114
	PSSRI standard	Obsidian	50.8	3.8602	0.0632284	0.126457	0.0115439	0.0230877	7.37373	0.0261163	0.0522326	0.00476817	0.00953633	-0.0130546	0.0600868	0.120174	0.0109703	0.0219406
	PSSRI standard	Obsidian	50.9	3.89177	0.0666667	0.133333	0.0121716	0.0243432	7.42247	0.0364406	0.0728812	0.00665311	0.0133062	-0.00706498	0.0675697	0.135139	0.0123365	0.024673
	PSSRI standard	Obsidian	50.8	3.81567	0.0672866	0.134573	0.0122848	0.0245696	7.33017	0.0316976	0.0633952	0.00578717	0.0115743	-0.0346602	0.0656697	0.131339	0.0119896	0.0239792
	PSSRI standard	Obsidian	48.2	3.8056	0.0418	0.0836	0.0076316	0.0152632	7.28197	0.0425194	0.0850388	0.00776294	0.0155259	-0.0195098	0.0303085	0.0606169	0.00553354	0.0110671
	PSSRI standard	Obsidian	49.4	3.7958	0.0473768	0.0947536	0.00864978	0.0172996	7.2593	0.0166476	0.0332952	0.00303943	0.00607885	-0.0174316	0.0493244	0.0986488	0.00900537	0.0180107
	PSSRI standard	Obsidian	50.5	3.8115	0.0380795	0.076159	0.00695234	0.0139047	7.29513	0.0240121	0.0480243	0.00438399	0.00876799	-0.0205103	0.0405288	0.0810575	0.00739951	0.014799
	PSSRI standard	Obsidian	51.2	3.80267	0.0383765	0.076753	0.00700656	0.0140131	7.24617	0.0272899	0.0545798	0.00498243	0.00996486	-0.00372989	0.0421984	0.0843967	0.00770433	0.0154087
	PSSRI standard	Obsidian	53.8	3.792	0.0587333	0.117467	0.0107232	0.0214464	7.26743	0.0316372	0.0632744	0.00577614	0.0115523	-0.0254661	0.0538356	0.107671	0.009829	0.019658
	PSSRI standard	Obsidian	50.9	3.8193	0.0456473	0.0912946	0.00833402	0.016668	7.30247	0.0228469	0.0456939	0.00417126	0.00834252	-0.0165708	0.0453731	0.0907462	0.00828396	0.0165679
	PSSRI standard	Obsidian	50.9	3.82347	0.0463435	0.0926869	0.00846112	0.0169222	7.31753	0.0252041	0.0504083	0.00460163	0.00920325	-0.0202906	0.0470869	0.0941738	0.00859685	0.0171937
	PSSRI standard	obsidian	51.2	3.8577	0.0513557	0.102711	0.00937623	0.0187525	7.3754	0.0302022	0.0604044	0.00551414	0.0110283	-0.0164156	0.0492345	0.098469	0.00898895	0.0179779
	PSSRI Standard	Obsidian	52.5	3.8881	0.0365817	0.0731635	0.00667888	0.0133578	7.45883	0.0226054	0.0452109	0.00412717	0.00825434	-0.0297122	0.0397318	0.0794636	0.007254	0.014508
	PSSRI Standard	Obsidian	50.3	3.7739	0.048532	0.097064	0.00886069	0.0177214	7.21923	0.0217465	0.0434931	0.00397036	0.00794072	-0.0183174	0.0501037	0.100207	0.00914765	0.0182953
	PSSRI Standard	Obsidian	50.8	3.86433	0.0379626	0.0759251	0.00693098	0.013862	7.42133	0.0306717	0.0613435	0.00559987	0.0111997	-0.0338004	0.0367038	0.0734077	0.00670117	0.0134023
	PSSRI Standard	Obsidian	50.6	3.9603	0.0564949	0.11299	0.0103145	0.020629	7.55	0.0240569	0.0481138	0.00439216	0.00878433	-0.00540905	0.053849	0.107698	0.00983144	0.0196629
	PSSRI Standard	Obsidian	51.4	3.86457	0.0572356	0.114471	0.0104497	0.0208995	7.42207	0.0293416	0.0586832	0.00535702	0.010714	-0.033951	0.0541195	0.108239	0.00988082	0.0197616
	PSSRI Standard	Obsidian	51.6	3.84697	0.0386786	0.0773572	0.00706171	0.0141234	7.33947	0.0251074	0.0502148	0.00458397	0.00916793	-0.0083377	0.040892	0.0817841	0.00746583	0.0149317
	PSSRI Standard	Obsidian	51.4	3.92287	0.0448752	0.0897504	0.00819305	0.0163861	7.52303	0.0308464	0.0616928	0.00563175	0.0112635	-0.0286117	0.044411	0.088822	0.0081083	0.0162166
	PSSRI Standard	Obsidian	51.7	3.87307	0.0503845	0.100769	0.0091989	0.0183978	7.4335	0.0231729	0.0463458	0.00423077	0.00846155	-0.0314556	0.0502624	0.100525	0.00917661	0.0183532
	PSSRI Standard	Obsidian	51.1	3.81337	0.0461263	0.0922525	0.00842147	0.0168429	7.3066	0.0210849	0.0421698	0.00384956	0.00769912	-0.0246408	0.0505588	0.101118	0.00923074	0.0184615
	PSSRI standard	Obsidian	49.4	3.8322	0.044941	0.089882	0.00820507	0.0164101	7.28717	0.0372228	0.0744457	0.00679593	0.0135919	0.00427257	0.0511956	0.102391	0.009347	0.018694
	PSSRI standard	Obsidian	50.1	3.79543	0.0487043	0.0974087	0.00889215	0.0177843	7.25723	0.02348	0.0469601	0.00428685	0.0085737	-0.0167172	0.0497835	0.0995671	0.00908919	0.0181784
	PSSRI standard	Obsidian	50.1	3.8387	0.060244	0.120488	0.010999	0.021998	7.36123	0.0285327	0.0570653	0.00520933	0.0104187	-0.0279428	0.0533595	0.106719	0.00974207	0.0194841
	PSSRI standard	Obsidian	51.7	3.89953	0.0347733	0.0695466	0.00634871	0.0126974	7.46967	0.0265347	0.0530693	0.00484455	0.00968909	-0.0239815	0.0338975	0.0677949	0.0061888	0.0123776

## Sheet: Brahin olivine
	Int 32. sample mV	Int 33. sample mV	Int 34. sample mV	Int 32. standard mV	Int 33. standard mV	Int 34. standard mV	rR 33O2/32O2	rR 34O2/32O2	R 33O2/32O2	R 34O2/32O2	rd 33O2/32O2 per mil vs ref gas	rd 34O2/32O2 per mil vs ref gas	d 33O2/32O2 per mil vs ref gas	d 34O2/32O2 per mil vs ref gas	d17O/16O per mil vs VSMOW	d18O/16O per mil vs VSMOW	AT% 17O/16O	AT% 18O/16O		Δ17O (‰)			frac exp =	0.5262
				4209.69	3316.89	5960.24																SUMMARY
Block 1	4238.87	3330.82	5968.4	4204.15	3312.29	5952.51	0.785781	1.40802	0.000761	0.0040237	-2.677	-5.532	1.62	3.291	1.62	3.291	0.038037	0.200776		-0.110192		number	δ17O (‰)	st dev	st err	δ18O (‰)	st dev	st err	Δ17O (‰)	st dev	st err
	4233.98	3326.49	5961.41	4198.64	3307.71	5944.48	0.785665	1.40799	0.000761	0.0040237	-2.754	-5.544	1.542	3.28	1.542	3.28	0.038034	0.200774		-0.182299		60	1.53093	0.0695469	0.00897847	3.29162	0.0205312	0.00265056	-0.199444	0.0723396	0.009339
	4229.06	3322.89	5954.72	4193.16	3303.68	5936.76	0.785728	1.40805	0.000761	0.0040239	-2.679	-5.485	1.617	3.34	1.617	3.34	0.038037	0.200786		-0.138885
	4224.08	3319.2	5947.45	4187.42	3299.2	5928.48	0.785781	1.40799	0.000761	0.0040238	-2.661	-5.519	1.636	3.305	1.636	3.305	0.038038	0.200779		-0.10156
	4219.07	3315.02	5940.34	4181.84	3294.98	5920.92	0.785723	1.40797	0.000761	0.0040237	-2.769	-5.544	1.527	3.279	1.527	3.279	0.038034	0.200774		-0.196752
	4214.05	3311.41	5933.49	4176.08	3290.33	5912.68	0.785801	1.40802	0.000761	0.0040238	-2.679	-5.53	1.617	3.294	1.617	3.294	0.038037	0.200777		-0.11476
	4208.93	3307.06	5926.25	4170.28	3286.04	5904.25	0.785726	1.40802	0.0007609	0.0040238	-2.801	-5.508	1.495	3.316	1.495	3.316	0.038032	0.200781		-0.248109
	4203.23	3303.14	5918.11	4164.56	3281.28	5896.39	0.785858	1.40799	0.0007611	0.0040238	-2.637	-5.529	1.66	3.295	1.66	3.295	0.038039	0.200777		-0.0723551
	4198.62	3298.97	5911.51	4158.85	3276.58	5888.34	0.785727	1.40797	0.000761	0.0040236	-2.735	-5.57	1.561	3.254	1.561	3.254	0.038035	0.200769		-0.149692
	4193.56	3294.61	5904.66	4153.17	3272.07	5880.21	0.785636	1.40803	0.0007609	0.0040238	-2.813	-5.52	1.482	3.304	1.482	3.304	0.038032	0.200779		-0.254796
				4140.51	3272.61	5861.86
Block 2	4170.44	3287	5871.6	4134.66	3267.9	5853.67	0.788167	1.40791	0.0007609	0.0040237	-2.797	-5.534	1.499	3.29	1.499	3.29	0.038032	0.200776		-0.230479
	4165.15	3283.03	5864.18	4128.78	3263.36	5845.45	0.788215	1.40791	0.000761	0.0040237	-2.738	-5.547	1.558	3.277	1.558	3.277	0.038035	0.200773		-0.164751
	4159.99	3278.74	5856.88	4122.94	3258.84	5837.25	0.788159	1.40791	0.0007609	0.0040236	-2.84	-5.568	1.455	3.255	1.455	3.255	0.038031	0.200769		-0.256057
	4154.81	3274.91	5849.74	4117.16	3253.97	5828.94	0.788222	1.40794	0.000761	0.0040237	-2.731	-5.536	1.565	3.288	1.565	3.288	0.038035	0.200775		-0.163531
	4149.61	3270.51	5842.34	4111.45	3249.89	5820.97	0.788148	1.40793	0.0007609	0.0040237	-2.845	-5.549	1.451	3.275	1.451	3.275	0.038031	0.200773		-0.270541
	4144.39	3266.69	5835.13	4105.82	3245.31	5812.85	0.78822	1.40796	0.0007609	0.0040238	-2.8	-5.522	1.496	3.302	1.496	3.303	0.038032	0.200778		-0.240292
	4139.4	3262.65	5828.12	4100.02	3240.26	5804.67	0.788195	1.40796	0.000761	0.0040238	-2.74	-5.51	1.556	3.314	1.556	3.314	0.038035	0.200781		-0.186153
	4134.12	3258.45	5820.61	4094.35	3235.55	5796.79	0.788184	1.40794	0.0007611	0.0040237	-2.645	-5.538	1.651	3.286	1.651	3.286	0.038038	0.200775		-0.0766199
	4129.07	3254.2	5813.5	4088.66	3231.63	5788.58	0.78812	1.40794	0.000761	0.0040237	-2.781	-5.539	1.515	3.285	1.515	3.285	0.038033	0.200775		-0.21188
	4123.87	3249.82	5806.33	4082.9	3226.64	5780.33	0.78805	1.40798	0.0007609	0.0040239	-2.891	-5.491	1.404	3.334	1.404	3.334	0.038029	0.200785		-0.348417
				4126.09	3251.18	5841.93
Block 3	4101.67	3223.2	5775.39	4120.03	3246.53	5833.19	0.785827	1.40806	0.000761	0.0040239	-2.724	-5.49	1.572	3.334	1.572	3.334	0.038035	0.200785		-0.180667
	4096.4	3219.02	5767.77	4113.98	3241.75	5824.96	0.785816	1.40801	0.000761	0.0040237	-2.754	-5.541	1.542	3.283	1.542	3.283	0.038034	0.200774		-0.183873
	4091.06	3214.66	5760.38	4107.94	3237.22	5816.09	0.785775	1.40804	0.0007609	0.0040238	-2.838	-5.52	1.457	3.304	1.457	3.304	0.038031	0.200779		-0.279759
	4085.88	3210.55	5752.94	4102.08	3232.17	5808.02	0.785767	1.408	0.0007609	0.0040237	-2.818	-5.538	1.478	3.286	1.478	3.286	0.038032	0.200775		-0.24935
	4080.7	3206.93	5745.77	4096.21	3227.74	5799.58	0.785876	1.40803	0.0007611	0.0040238	-2.643	-5.525	1.653	3.299	1.653	3.299	0.038038	0.200778		-0.0814414
	4075.61	3202.65	5738.59	4090.43	3223.12	5791.46	0.785808	1.40803	0.000761	0.0040238	-2.749	-5.522	1.547	3.302	1.547	3.302	0.038034	0.200778		-0.188845
	4070.63	3198.62	5731.53	4084.54	3218.39	5783.01	0.78578	1.40802	0.000761	0.0040238	-2.761	-5.524	1.535	3.3	1.535	3.3	0.038034	0.200778		-0.199778
	4065.45	3194.62	5724.23	4078.66	3214.28	5774.72	0.785797	1.40802	0.0007609	0.0040238	-2.807	-5.519	1.489	3.305	1.489	3.305	0.038032	0.200779		-0.248331
	4060.34	3190.86	5716.97	4072.82	3210.01	5766.62	0.785862	1.408	0.0007609	0.0040237	-2.857	-5.547	1.439	3.277	1.439	3.277	0.03803	0.200773		-0.283573
	4055.04	3187.03	5709.61	4066.86	3205.11	5758	0.785944	1.40803	0.000761	0.0040238	-2.774	-5.53	1.522	3.294	1.522	3.294	0.038033	0.200777		-0.209611
				4048.98	3200.82	5732.45
Block 4	4034.21	3179.93	5679.98	4042.95	3195.88	5724.11	0.788241	1.40795	0.0007609	0.0040237	-2.862	-5.543	1.433	3.281	1.433	3.281	0.03803	0.200774		-0.291662
	4029.05	3176.08	5672.6	4037.19	3191.18	5715.67	0.788294	1.40792	0.000761	0.0040237	-2.746	-5.555	1.551	3.268	1.551	3.268	0.038034	0.200771		-0.167019
	4023.92	3172.23	5665.42	4031.43	3186.62	5707.5	0.788343	1.40793	0.000761	0.0040238	-2.66	-5.522	1.637	3.302	1.637	3.302	0.038038	0.200778		-0.0989885
	4018.8	3167.88	5658.25	4025.51	3182.01	5699.35	0.788265	1.40794	0.000761	0.0040237	-2.768	-5.535	1.528	3.289	1.528	3.289	0.038034	0.200776		-0.200998
	4013.65	3164.08	5651.06	4019.64	3177.84	5690.8	0.788329	1.40796	0.000761	0.0040238	-2.771	-5.522	1.525	3.302	1.525	3.302	0.038033	0.200778		-0.210812
	4008.51	3159.82	5643.77	4013.92	3173.11	5682.83	0.788277	1.40795	0.0007609	0.0040238	-2.877	-5.522	1.419	3.302	1.419	3.302	0.038029	0.200778		-0.316656
	4002.8	3155.6	5635.77	4008.11	3168.12	5674.81	0.788347	1.40796	0.000761	0.0040237	-2.695	-5.544	1.601	3.28	1.601	3.28	0.038036	0.200774		-0.123392
	3998.43	3151.81	5629.67	4002.49	3163.53	5666.73	0.788261	1.40797	0.000761	0.0040237	-2.718	-5.541	1.578	3.283	1.578	3.283	0.038035	0.200774		-0.147929
	3993.4	3147.91	5622.55	3996.57	3159.43	5658.2	0.78828	1.40796	0.000761	0.0040238	-2.762	-5.525	1.534	3.299	1.534	3.299	0.038034	0.200778		-0.200252
	3988.37	3144.31	5615.42	3990.91	3154.95	5650.18	0.788368	1.40795	0.000761	0.0040238	-2.74	-5.52	1.557	3.304	1.557	3.304	0.038035	0.200779		-0.17991
				3973.36	3132.11	5625.9
Block 5	3967.88	3119.27	5586.94	3967.55	3127.62	5617.32	0.78613	1.40804	0.000761	0.0040238	-2.739	-5.524	1.557	3.3	1.557	3.3	0.038035	0.200778		-0.177812
	3962.73	3114.55	5579.74	3961.85	3122.8	5609.34	0.78596	1.40805	0.0007608	0.0040239	-2.916	-5.492	1.379	3.333	1.379	3.333	0.038028	0.200784		-0.372858
	3957.77	3110.86	5572.6	3956.19	3118.31	5601.35	0.786014	1.40802	0.0007609	0.0040238	-2.791	-5.528	1.505	3.296	1.505	3.296	0.038033	0.200777		-0.227635
	3952.78	3107.14	5565.65	3950.46	3113.8	5593.52	0.786064	1.40803	0.000761	0.0040237	-2.724	-5.542	1.572	3.282	1.572	3.282	0.038035	0.200774		-0.153395
	3947.77	3102.82	5558.69	3944.72	3108.95	5585.39	0.785969	1.40806	0.0007609	0.0040237	-2.794	-5.55	1.502	3.274	1.502	3.274	0.038033	0.200773		-0.219092
	3942.72	3099.24	5551.54	3939.06	3104.84	5577.35	0.786066	1.40805	0.000761	0.0040237	-2.676	-5.555	1.621	3.269	1.621	3.269	0.038037	0.200772		-0.0976547
	3937.72	3094.66	5544.72	3933.36	3100.35	5569.16	0.785902	1.4081	0.0007608	0.0040239	-2.939	-5.501	1.356	3.323	1.356	3.323	0.038027	0.200782		-0.390582
	3932.69	3091.01	5537.5	3927.78	3095.28	5561.24	0.78598	1.40807	0.000761	0.0040238	-2.733	-5.514	1.563	3.31	1.563	3.31	0.038035	0.20078		-0.177066
	3927.76	3086.74	5530.48	3922.16	3091	5553.4	0.785877	1.40805	0.000761	0.0040237	-2.78	-5.539	1.516	3.285	1.516	3.285	0.038033	0.200775		-0.210882
	3922.91	3082.82	5523.65	3916.77	3086.72	5545.77	0.785852	1.40805	0.0007609	0.0040237	-2.83	-5.547	1.466	3.277	1.466	3.277	0.038031	0.200773		-0.256612
				3899.72	3086.34	5519.94
Block 6	3903.09	3080.7	5494.26	3894.02	3082.01	5512.07	0.789298	1.40767	0.000761	0.0040238	-2.718	-5.529	1.579	3.295	1.579	3.295	0.038035	0.200777		-0.153224
	3898.09	3076.66	5487.22	3888.34	3077.52	5503.95	0.789274	1.40767	0.000761	0.0040237	-2.778	-5.54	1.518	3.284	1.518	3.284	0.038033	0.200775		-0.208361
	3893.17	3072.85	5480.1	3882.78	3072.92	5496.09	0.789293	1.40762	0.000761	0.0040236	-2.723	-5.57	1.573	3.253	1.573	3.253	0.038035	0.200768		-0.137186
	3888.33	3069.04	5473.38	3877.14	3068.84	5488.08	0.789294	1.40764	0.000761	0.0040237	-2.752	-5.552	1.544	3.272	1.544	3.272	0.038034	0.200772		-0.176107
	3883.3	3065.09	5466.29	3871.64	3064.31	5480.34	0.789302	1.40764	0.000761	0.0040237	-2.774	-5.553	1.522	3.27	1.522	3.27	0.038033	0.200772		-0.197024
	3878.45	3061.41	5459.45	3866.12	3059.77	5472.61	0.78934	1.40764	0.000761	0.0040236	-2.671	-5.567	1.626	3.256	1.626	3.256	0.038037	0.200769		-0.0858445
	3873.66	3057.46	5452.86	3860.79	3055.86	5464.76	0.789295	1.40768	0.000761	0.0040238	-2.751	-5.519	1.545	3.305	1.545	3.305	0.038034	0.200779		-0.192416
	3868.95	3053.64	5446.22	3855.32	3051.79	5457.06	0.789267	1.40767	0.0007609	0.0040239	-2.879	-5.5	1.416	3.324	1.416	3.324	0.038029	0.200783		-0.33119
	3864.15	3050.04	5439.31	3849.78	3047.34	5449.29	0.789316	1.40763	0.0007609	0.0040237	-2.848	-5.539	1.447	3.285	1.447	3.285	0.038031	0.200775		-0.27978
	3859.26	3046.21	5432.35	3844.29	3042.55	5441.75	0.789327	1.40762	0.000761	0.0040236	-2.751	-5.579	1.545	3.245	1.545	3.245	0.038034	0.200767		-0.160947

## Sheet: Brenham olivine
	Int 32. sample mV	Int 33. sample mV	Int 34. sample mV	Int 32. standard mV	Int 33. standard mV	Int 34. standard mV	rR 33O2/32O2	rR 34O2/32O2	R 33O2/32O2	R 34O2/32O2	rd 33O2/32O2 per mil vs ref gas	rd 34O2/32O2 per mil vs ref gas	d 33O2/32O2 per mil vs ref gas	d 34O2/32O2 per mil vs ref gas	d17O/16O per mil vs VSMOW	d18O/16O per mil vs VSMOW	AT% 17O/16O	AT% 18O/16O		Δ17O (‰)			frac exp =	0.5262
				6943.42	5476.91	9829.54																SUMMARY
Block 1	6947.51	5464.9	9780.04	6934.22	5469.76	9816.64	0.786598	1.4077	0.0007609	0.0040234	-2.79	-5.628	1.506	3.195	1.506	3.195	0.038033	0.200757		-0.173662		number	δ17O (‰)	st dev	st err	δ18O (‰)	st dev	st err	Δ17O (‰)	st dev	st err
	6930.74	5452.21	9756.29	6925.7	5463.23	9804.66	0.78667	1.40768	0.000761	0.0040233	-2.726	-5.653	1.57	3.17	1.57	3.17	0.038035	0.200752		-0.0966469		60	1.4832	0.0506938	0.00654454	3.17683	0.0145999	0.00188484	-0.1869	0.0503926	0.00650565
	6914.3	5438.92	9733.18	6916.94	5456.08	9792.15	0.786619	1.40769	0.0007609	0.0040233	-2.786	-5.648	1.51	3.174	1.51	3.174	0.038033	0.200753		-0.158653
	6897.34	5425.61	9709.64	6908.23	5449.05	9779.79	0.786624	1.40774	0.000761	0.0040234	-2.744	-5.608	1.552	3.216	1.552	3.216	0.038034	0.200761		-0.138747
	6880.68	5412.29	9686.15	6899.82	5442.7	9768.17	0.786593	1.40773	0.0007609	0.0040234	-2.795	-5.624	1.501	3.199	1.501	3.199	0.038033	0.200758		-0.180752
	6864.31	5399.59	9663.01	6891.33	5435.96	9755.96	0.786618	1.40772	0.0007609	0.0040233	-2.784	-5.638	1.512	3.185	1.512	3.185	0.038033	0.200755		-0.162426
	6847.95	5387.15	9639.73	6882.55	5430.02	9743.65	0.78668	1.40768	0.0007609	0.0040232	-2.792	-5.66	1.504	3.163	1.504	3.163	0.038033	0.20075		-0.158874
	6831.31	5374.16	9616.5	6874.13	5423.48	9731.61	0.786695	1.40771	0.0007609	0.0040233	-2.873	-5.64	1.423	3.183	1.423	3.183	0.03803	0.200754		-0.250246
	6815.04	5361.79	9593.56	6865.85	5417.09	9719.75	0.786759	1.4077	0.0007609	0.0040233	-2.814	-5.63	1.482	3.193	1.482	3.193	0.038032	0.200756		-0.196577
	6799.07	5349.09	9571.05	6857.48	5410.81	9708.37	0.786737	1.4077	0.0007609	0.0040233	-2.885	-5.651	1.411	3.172	1.411	3.172	0.038029	0.200752		-0.256459
				6724.72	5316.32	9519.91
Block 2	6724.81	5301.24	9466.21	6716.18	5309.22	9507.7	0.788311	1.40766	0.0007609	0.0040233	-2.817	-5.647	1.479	3.176	1.479	3.176	0.038032	0.200753		-0.190656
	6708.34	5287.95	9443.12	6707.27	5302.12	9495.14	0.788265	1.40767	0.0007609	0.0040233	-2.837	-5.635	1.458	3.188	1.458	3.188	0.038031	0.200755		-0.217919
	6692.15	5275.35	9420.32	6699.53	5295.74	9484.2	0.788289	1.40767	0.000761	0.0040233	-2.777	-5.64	1.519	3.183	1.519	3.183	0.038033	0.200754		-0.154387
	6676.34	5262.59	9398.07	6691.65	5289.73	9473.09	0.788245	1.40767	0.0007609	0.0040233	-2.829	-5.642	1.467	3.181	1.467	3.181	0.038031	0.200754		-0.205261
	6660.51	5250.46	9375.72	6683.19	5283.14	9461.19	0.788297	1.40766	0.0007609	0.0040232	-2.792	-5.655	1.504	3.168	1.504	3.168	0.038033	0.200751		-0.161497
	6644.4	5237.83	9353.13	6674.96	5276.65	9449.69	0.788308	1.40767	0.0007609	0.0040232	-2.79	-5.658	1.506	3.165	1.506	3.165	0.038033	0.200751		-0.157926
	6628.61	5225.14	9330.85	6666.95	5270.4	9438.12	0.788271	1.40766	0.0007609	0.0040232	-2.845	-5.66	1.451	3.163	1.451	3.163	0.038031	0.20075		-0.211796
	6613.01	5213.46	9308.84	6658.95	5264.07	9426.98	0.788365	1.40766	0.000761	0.0040232	-2.733	-5.662	1.563	3.161	1.563	3.161	0.038035	0.20075		-0.0989151
	6597.21	5200.77	9286.72	6650.5	5257.93	9414.79	0.78833	1.40767	0.0007609	0.0040233	-2.829	-5.647	1.467	3.176	1.467	3.176	0.038031	0.200753		-0.202638
	6581.55	5188.73	9264.62	6642.61	5251.54	9403.84	0.788374	1.40766	0.0007609	0.0040233	-2.81	-5.653	1.486	3.17	1.486	3.17	0.038032	0.200752		-0.180519
				6520.76	5155.43	9231.22
Block 3	6511.1	5133.3	9165.38	6512.31	5148.68	9219.64	0.788392	1.40765	0.0007609	0.0040231	-2.81	-5.681	1.486	3.142	1.486	3.142	0.038032	0.200746		-0.165831
	6495.05	5120.66	9142.7	6504.3	5142.27	9207.77	0.788394	1.40764	0.0007609	0.0040231	-2.793	-5.682	1.503	3.141	1.503	3.141	0.038033	0.200746		-0.148332
	6479.52	5108.22	9121.13	6496.58	5136.37	9196.84	0.788364	1.40769	0.0007609	0.0040234	-2.842	-5.622	1.453	3.201	1.453	3.201	0.038031	0.200758		-0.229731
	6464.48	5096.27	9099.86	6488.77	5130.14	9186.15	0.788349	1.40767	0.0007609	0.0040233	-2.875	-5.652	1.42	3.171	1.42	3.171	0.038029	0.200752		-0.246947
	6449.1	5084.22	9078.31	6480.81	5123.77	9174.74	0.788361	1.40769	0.0007609	0.0040233	-2.848	-5.653	1.448	3.17	1.448	3.17	0.038031	0.200752		-0.218463
	6433.89	5072.74	9056.91	6473.28	5117.69	9164.08	0.788441	1.40769	0.000761	0.0040233	-2.727	-5.644	1.569	3.179	1.569	3.179	0.038035	0.200754		-0.102366
	6418.78	5060.56	9035.54	6465.74	5111.99	9153.4	0.7884	1.40767	0.0007609	0.0040232	-2.793	-5.655	1.503	3.168	1.503	3.168	0.038033	0.200751		-0.162495
	6403.89	5048.9	9014.7	6458.1	5105.98	9142.72	0.788411	1.40769	0.0007609	0.0040233	-2.807	-5.65	1.489	3.173	1.489	3.173	0.038032	0.200752		-0.179097
	6388.73	5036.71	8993.38	6450.17	5099.52	9131.22	0.788375	1.4077	0.0007609	0.0040233	-2.837	-5.638	1.459	3.185	1.459	3.185	0.038031	0.200755		-0.215347
	6373.42	5025.1	8971.69	6442.26	5093.86	9120.18	0.788446	1.40767	0.0007609	0.0040233	-2.787	-5.647	1.509	3.176	1.509	3.176	0.038033	0.200753		-0.1607
				6427.27	5066.11	9099.43
Block 4	6326.15	4973.12	8905.71	6418.38	5059.99	9086.79	0.786121	1.40776	0.000761	0.0040233	-2.751	-5.642	1.545	3.181	1.545	3.181	0.038034	0.200754		-0.127378
	6311.21	4961.64	8884.71	6410.4	5053.19	9075.69	0.786163	1.40777	0.000761	0.0040233	-2.736	-5.647	1.561	3.176	1.561	3.176	0.038035	0.200753		-0.10878
	6296.13	4949.01	8863.47	6402.83	5046.64	9064.82	0.78604	1.40776	0.0007609	0.0040233	-2.784	-5.652	1.512	3.171	1.512	3.171	0.038033	0.200752		-0.155082
	6281.51	4938.13	8842.9	6395.55	5041.44	9054.6	0.786138	1.40777	0.000761	0.0040233	-2.656	-5.646	1.641	3.177	1.641	3.177	0.038038	0.200753		-0.0294324
	6266.94	4926.38	8822.46	6387.75	5035.82	9043.48	0.78609	1.40778	0.0007609	0.0040233	-2.823	-5.638	1.473	3.185	1.473	3.185	0.038031	0.200755		-0.201368
	6252.35	4915	8801.76	6379.81	5029.63	9032.42	0.786105	1.40775	0.0007609	0.0040232	-2.862	-5.661	1.434	3.162	1.434	3.162	0.03803	0.20075		-0.228247
	6237.46	4903.55	8781.09	6372.29	5023.24	9021.62	0.786145	1.4078	0.000761	0.0040234	-2.772	-5.629	1.524	3.194	1.524	3.194	0.038033	0.200757		-0.155165
	6222.81	4891.83	8760.19	6365.14	5017.88	9011.38	0.786112	1.40775	0.0007609	0.0040233	-2.795	-5.646	1.501	3.176	1.501	3.177	0.038033	0.200753		-0.169213
	6208.69	4880.65	8740.57	6357.48	5011.94	9000.78	0.7861	1.4078	0.0007609	0.0040234	-2.848	-5.624	1.448	3.199	1.448	3.199	0.038031	0.200758		-0.233674
	6194.05	4869	8719.91	6349.55	5005.39	8989.33	0.786076	1.40779	0.0007609	0.0040233	-2.858	-5.631	1.437	3.192	1.437	3.192	0.03803	0.200756		-0.240987
				6089.48	4801.21	8621.14
Block 5	6094.92	4791.87	8580.32	6082.28	4795.24	8611.22	0.786208	1.40778	0.0007609	0.0040233	-2.805	-5.639	1.491	3.184	1.491	3.184	0.038032	0.200755		-0.18287
	6080.61	4780.69	8560.29	6075.09	4790.31	8600.98	0.786219	1.4078	0.0007609	0.0040233	-2.837	-5.637	1.459	3.186	1.459	3.186	0.038031	0.200755		-0.215872
	6066.32	4769.21	8540.01	6067.59	4784.12	8590.49	0.786179	1.40777	0.0007608	0.0040232	-2.935	-5.659	1.36	3.163	1.36	3.163	0.038027	0.20075		-0.302668
	6051.63	4758.22	8519.35	6060.28	4778.19	8580.08	0.786271	1.40778	0.000761	0.0040232	-2.773	-5.662	1.523	3.16	1.523	3.16	0.038033	0.20075		-0.138329
	6037.34	4746.1	8499.37	6053.25	4771.69	8570.15	0.786124	1.4078	0.0007609	0.0040233	-2.842	-5.643	1.454	3.18	1.454	3.18	0.038031	0.200754		-0.217717
	6023.3	4735.12	8479.61	6046.48	4767.43	8560.61	0.786135	1.4078	0.0007609	0.0040233	-2.841	-5.647	1.455	3.176	1.455	3.176	0.038031	0.200753		-0.21462
	6009.56	4724.84	8460.4	6039.58	4761.66	8550.62	0.786219	1.40782	0.0007609	0.0040234	-2.812	-5.622	1.484	3.201	1.484	3.201	0.038032	0.200758		-0.198776
	5995.59	4713.32	8440.66	6032.54	4756.28	8540.79	0.78613	1.40781	0.0007609	0.0040234	-2.908	-5.626	1.388	3.198	1.388	3.198	0.038028	0.200757		-0.293065
	5981.18	4702.65	8420.4	6025.38	4750.3	8530.67	0.786243	1.40782	0.000761	0.0040233	-2.749	-5.63	1.547	3.193	1.547	3.193	0.038034	0.200756		-0.131675
	5967.42	4691.11	8400.85	6018.65	4744.97	8521.17	0.786121	1.40779	0.0007609	0.0040233	-2.865	-5.654	1.431	3.169	1.431	3.169	0.03803	0.200752		-0.234914
				5909.86	4659.61	8367.28
Block 6	5903.22	4640.67	8310.67	5904.1	4654.54	8359.13	0.786125	1.40782	0.0007609	0.0040233	-2.889	-5.65	1.407	3.173	1.407	3.173	0.038029	0.200752		-0.260978
	5890.3	4629.3	8292.23	5897.3	4647.44	8349.45	0.785919	1.40778	0.0007609	0.0040232	-2.906	-5.676	1.389	3.147	1.389	3.147	0.038028	0.200747		-0.265315
	5876.48	4618.32	8272.87	5890.59	4642.79	8339.96	0.785899	1.40779	0.0007609	0.0040232	-2.814	-5.662	1.482	3.16	1.482	3.16	0.038032	0.20075		-0.179267
	5862.78	4607.88	8253.62	5883.59	4637.21	8329.95	0.785953	1.4078	0.0007609	0.0040233	-2.807	-5.654	1.489	3.169	1.489	3.169	0.038032	0.200752		-0.176999
	5848.86	4596.64	8233.87	5876.7	4631.62	8320.15	0.785904	1.40777	0.0007609	0.0040232	-2.845	-5.663	1.451	3.16	1.451	3.16	0.038031	0.20075		-0.210222
	5835.34	4585.89	8214.98	5870.21	4626.34	8311.11	0.785882	1.4078	0.0007609	0.0040233	-2.838	-5.652	1.458	3.171	1.458	3.171	0.038031	0.200752		-0.209002
	5822.09	4576.04	8196.47	5863.61	4621.83	8301.85	0.785979	1.40782	0.000761	0.0040233	-2.772	-5.649	1.524	3.174	1.524	3.174	0.038033	0.200753		-0.144674
	5808.54	4565.44	8177.59	5856.86	4616.39	8292.27	0.785987	1.40786	0.0007609	0.0040234	-2.824	-5.628	1.472	3.195	1.472	3.195	0.038031	0.200757		-0.207611
	5795.04	4555.18	8158.44	5850.38	4611.69	8283.03	0.786047	1.40783	0.000761	0.0040233	-2.778	-5.64	1.518	3.183	1.518	3.183	0.038033	0.200754		-0.155386
	5781.74	4544.66	8139.54	5843.95	4606.95	8273.91	0.786037	1.4078	0.0007609	0.0040232	-2.872	-5.656	1.424	3.167	1.424	3.167	0.03803	0.200751		-0.240855

## Sheet: Brenham olivine2
	Int 32. sample mV	Int 33. sample mV	Int 34. sample mV	Int 32. standard mV	Int 33. standard mV	Int 34. standard mV	rR 33O2/32O2	rR 34O2/32O2	R 33O2/32O2	R 34O2/32O2	rd 33O2/32O2 per mil vs ref gas	rd 34O2/32O2 per mil vs ref gas	d 33O2/32O2 per mil vs ref gas	d 34O2/32O2 per mil vs ref gas	d17O/16O per mil vs VSMOW	d18O/16O per mil vs VSMOW	AT% 17O/16O	AT% 18O/16O		Δ17O (‰)			frac exp =	0.5262
				5492.46	4340.48	7783.22																SUMMARY
Block 1	5501.98	4336.71	7755.44	5484.35	4334.46	7771.78	0.78821	1.40957	0.0007611	0.0040247	-2.64	-5.296	1.656	3.53	1.656	3.53	0.038038	0.200824		-0.199585		number	δ17O (‰)	st dev	st err	δ18O (‰)	st dev	st err	Δ17O (‰)	st dev	st err
	5488.95	4326.88	7736.92	5476.48	4328.42	7760.75	0.788289	1.40954	0.0007611	0.0040246	-2.605	-5.327	1.692	3.499	1.692	3.499	0.03804	0.200817		-0.14739		60	1.65978	0.0692069	0.00893457	3.53452	0.0185787	0.0023985	-0.198178	0.0718757	0.00927911
	5475.94	4316.25	7718.86	5468.57	4321.6	7749.37	0.788221	1.4096	0.0007611	0.0040247	-2.647	-5.289	1.65	3.537	1.65	3.537	0.038038	0.200825		-0.209245
	5462.96	4306.19	7700.58	5460.55	4315.56	7738.06	0.788252	1.4096	0.0007611	0.0040248	-2.577	-5.278	1.72	3.548	1.72	3.548	0.038041	0.200827		-0.145131
	5450.08	4296.04	7682.41	5452.66	4309.27	7726.9	0.788253	1.4096	0.0007611	0.0040247	-2.605	-5.286	1.692	3.54	1.692	3.54	0.03804	0.200826		-0.168889
	5437.19	4285.85	7664.18	5445.02	4303.18	7716.06	0.788247	1.40958	0.0007611	0.0040247	-2.599	-5.296	1.697	3.53	1.697	3.53	0.03804	0.200824		-0.158654
	5424.66	4276.13	7646.59	5437.17	4297.27	7705.02	0.788275	1.4096	0.0007611	0.0040247	-2.592	-5.291	1.705	3.535	1.705	3.535	0.03804	0.200825		-0.153289
	5412.03	4266.36	7628.89	5429.3	4291.49	7693.99	0.788311	1.40962	0.0007611	0.0040247	-2.631	-5.288	1.666	3.538	1.666	3.538	0.038039	0.200825		-0.193796
	5399.03	4256.05	7610.43	5421.47	4285.1	7682.74	0.7883	1.40959	0.000761	0.0040247	-2.673	-5.304	1.623	3.522	1.623	3.522	0.038037	0.200822		-0.228336
	5386.34	4245.8	7592.53	5413.63	4278.64	7671.65	0.788253	1.40959	0.000761	0.0040247	-2.679	-5.299	1.618	3.527	1.618	3.527	0.038037	0.200823		-0.23595
				5319.29	4186.56	7538.21
Block 2	5324.76	4179.47	7506.22	5311.28	4180.42	7526.77	0.784912	1.40968	0.000761	0.0040248	-2.74	-5.261	1.556	3.565	1.556	3.565	0.038035	0.200831		-0.317776
	5312.06	4169.2	7488.36	5303.52	4173.73	7516.09	0.784857	1.40969	0.000761	0.0040248	-2.758	-5.269	1.538	3.557	1.538	3.557	0.038034	0.200829		-0.331554
	5299.2	4159.73	7470.14	5295.65	4167.53	7504.93	0.784973	1.40967	0.0007611	0.0040247	-2.54	-5.303	1.757	3.523	1.757	3.523	0.038042	0.200822		-0.0950865
	5286.45	4149.47	7452.5	5287.92	4162.02	7494.04	0.784926	1.40974	0.000761	0.0040248	-2.668	-5.262	1.628	3.564	1.628	3.564	0.038037	0.200831		-0.245367
	5274.02	4139.98	7434.49	5280.28	4155.96	7483.24	0.784976	1.40964	0.000761	0.0040246	-2.669	-5.333	1.628	3.492	1.628	3.492	0.038037	0.200816		-0.207613
	5261.38	4129.57	7416.95	5272.47	4148.96	7472.18	0.784883	1.4097	0.000761	0.0040247	-2.678	-5.299	1.619	3.527	1.619	3.527	0.038037	0.200823		-0.234951
	5249.16	4120.24	7399.56	5264.94	4143.15	7461.39	0.784934	1.40967	0.0007611	0.0040246	-2.525	-5.313	1.772	3.513	1.772	3.513	0.038043	0.20082		-0.0748694
	5236.76	4109.91	7382.16	5257.62	4137.52	7450.95	0.784819	1.40968	0.000761	0.0040247	-2.7	-5.29	1.596	3.536	1.596	3.536	0.038036	0.200825		-0.262634
	5224.58	4100.06	7365.04	5250.05	4131.21	7440.26	0.784764	1.40969	0.000761	0.0040248	-2.744	-5.282	1.552	3.544	1.552	3.545	0.038034	0.200827		-0.311284
	5212.23	4090.72	7347.48	5242.37	4125.03	7429.56	0.784832	1.40966	0.0007611	0.0040246	-2.598	-5.316	1.698	3.51	1.698	3.51	0.03804	0.20082		-0.147168
				5139.8	4058.98	7283.79
Block 3	5148.31	4054.83	7257.27	5132.23	4052.79	7273.21	0.787605	1.40964	0.0007611	0.0040247	-2.646	-5.298	1.65	3.528	1.65	3.528	0.038038	0.200823		-0.204526
	5136.29	4045.21	7240.18	5125	4047.2	7262.97	0.787574	1.40961	0.000761	0.0040246	-2.674	-5.329	1.622	3.497	1.622	3.497	0.038037	0.200817		-0.216225
	5124.04	4035.7	7223.1	5117.62	4041.38	7252.48	0.787602	1.40965	0.000761	0.0040247	-2.655	-5.302	1.641	3.524	1.641	3.524	0.038038	0.200822		-0.211414
	5111.98	4026.53	7206.08	5110.27	4036.03	7241.86	0.787666	1.40965	0.0007611	0.0040247	-2.63	-5.288	1.666	3.538	1.666	3.538	0.038039	0.200825		-0.193796
	5100.12	4016.94	7189.43	5102.57	4029.84	7231.22	0.787616	1.40966	0.000761	0.0040247	-2.736	-5.284	1.56	3.542	1.56	3.542	0.038035	0.200826		-0.301723
	5087.18	4006.95	7171.17	5094.29	4023.4	7219.45	0.787656	1.40965	0.000761	0.0040247	-2.685	-5.303	1.612	3.523	1.612	3.523	0.038037	0.200822		-0.239843
	5074.68	3997.51	7153.68	5086.5	4016.78	7208.39	0.787736	1.40968	0.0007611	0.0040248	-2.537	-5.281	1.76	3.546	1.76	3.546	0.038042	0.200827		-0.104152
	5062.75	3988.01	7136.84	5079.41	4012	7198.4	0.787717	1.40968	0.0007611	0.0040248	-2.606	-5.284	1.691	3.542	1.691	3.542	0.03804	0.200826		-0.170936
	5051.09	3979.11	7120.29	5072.74	4006.65	7188.93	0.787773	1.40965	0.0007611	0.0040247	-2.626	-5.304	1.671	3.522	1.671	3.522	0.038039	0.200822		-0.180415
	5039.57	3969.93	7103.96	5065.69	4001.09	7178.71	0.787752	1.40964	0.0007611	0.0040247	-2.642	-5.299	1.654	3.527	1.654	3.527	0.038038	0.200823		-0.200009
				4976.96	3917.12	7053.26
Block 4	4985.98	3913.61	7028.75	4969.73	3911.32	7043.2	0.784922	1.4097	0.000761	0.0040247	-2.69	-5.292	1.606	3.534	1.606	3.534	0.038037	0.200825		-0.251601
	4974.12	3904.45	7012.03	4962.76	3906.48	7032.98	0.784952	1.4097	0.000761	0.0040248	-2.72	-5.281	1.576	3.545	1.576	3.545	0.038035	0.200827		-0.287321
	4961.71	3894.87	6994.49	4954.83	3899.43	7022.29	0.784985	1.4097	0.000761	0.0040247	-2.658	-5.3	1.639	3.526	1.639	3.526	0.038038	0.200823		-0.21446
	4949.87	3885.33	6977.9	4947.74	3893.75	7011.8	0.784937	1.40971	0.0007611	0.0040247	-2.605	-5.294	1.692	3.532	1.692	3.532	0.03804	0.200824		-0.164694
	4938.19	3876.25	6961.41	4940.95	3888.5	7002.5	0.784954	1.40971	0.0007611	0.0040247	-2.582	-5.29	1.715	3.536	1.715	3.536	0.038041	0.200825		-0.14383
	4926.81	3867.07	6945.34	4934.52	3883.66	6993.15	0.784905	1.4097	0.000761	0.0040247	-2.683	-5.297	1.613	3.528	1.613	3.529	0.038037	0.200823		-0.24199
	4915.54	3858.73	6929.54	4927.77	3878.63	6983.57	0.785006	1.40972	0.0007611	0.0040248	-2.619	-5.27	1.677	3.557	1.677	3.557	0.038039	0.200829		-0.192777
	4904.19	3850.09	6913.63	4920.94	3873.21	6973.77	0.785062	1.40974	0.0007611	0.0040249	-2.579	-5.247	1.718	3.579	1.718	3.579	0.038041	0.200834		-0.163382
	4892.75	3840.69	6897.34	4914.2	3867.28	6964.56	0.784976	1.40971	0.0007611	0.0040247	-2.602	-5.286	1.695	3.54	1.695	3.54	0.03804	0.200826		-0.165894
	4881.42	3832.34	6881.43	4907.5	3862.8	6955.06	0.785087	1.40972	0.0007612	0.0040247	-2.483	-5.299	1.814	3.527	1.814	3.527	0.038044	0.200823		-0.0402855
				4809.44	3785.78	6815.95
Block 5	4826.28	3788.77	6803.82	4802.59	3780.68	6806.42	0.78503	1.40974	0.000761	0.0040248	-2.741	-5.276	1.555	3.551	1.555	3.551	0.038035	0.200828		-0.311434
	4814.83	3779.76	6787.6	4795.95	3774.56	6797.14	0.785025	1.40973	0.000761	0.0040246	-2.666	-5.309	1.63	3.517	1.63	3.517	0.038037	0.200821		-0.218726
	4803.61	3770.77	6771.8	4789.36	3769.61	6787.68	0.784987	1.40973	0.0007611	0.0040246	-2.629	-5.31	1.668	3.516	1.668	3.516	0.038039	0.200821		-0.180264
	4792.5	3762.16	6756.06	4782.94	3764.31	6778.55	0.78501	1.40972	0.0007611	0.0040247	-2.599	-5.307	1.698	3.519	1.698	3.519	0.03804	0.200821		-0.151887
	4781.38	3753.43	6740.43	4776.41	3759.33	6769.21	0.785009	1.40972	0.0007611	0.0040247	-2.588	-5.293	1.709	3.533	1.709	3.533	0.03804	0.200824		-0.148247
	4770.39	3745.11	6724.9	4770.02	3754.21	6760.05	0.785073	1.40972	0.0007612	0.0040248	-2.514	-5.283	1.783	3.543	1.783	3.543	0.038043	0.200826		-0.0796194
	4759.44	3736.53	6709.32	4763.46	3749.23	6750.83	0.785077	1.40969	0.0007611	0.0040247	-2.521	-5.304	1.776	3.522	1.776	3.522	0.038043	0.200822		-0.0755956
	4748.39	3727.82	6693.97	4757.13	3744.44	6741.64	0.78507	1.40973	0.0007611	0.0040248	-2.581	-5.261	1.716	3.566	1.716	3.566	0.038041	0.200831		-0.158562
	4737.63	3719.45	6678.81	4750.8	3739.58	6732.86	0.785086	1.40974	0.0007611	0.0040249	-2.603	-5.256	1.694	3.57	1.694	3.57	0.03804	0.200832		-0.182622
	4726.48	3710.41	6663.1	4744.23	3734.04	6723.66	0.785026	1.40974	0.0007611	0.0040248	-2.645	-5.277	1.652	3.549	1.652	3.549	0.038038	0.200828		-0.213541
				4667.63	3673.68	6615.07
Block 6	4677.19	3670.96	6593.77	4661.21	3668.33	6606.1	0.784864	1.40977	0.000761	0.0040248	-2.743	-5.267	1.553	3.559	1.553	3.559	0.038035	0.20083		-0.317626
	4666.48	3662.67	6578.47	4654.94	3663.06	6597.27	0.784889	1.40973	0.0007611	0.0040246	-2.626	-5.31	1.671	3.516	1.671	3.516	0.038039	0.200821		-0.177269
	4655.73	3653.98	6563.44	4648.73	3658.65	6588.45	0.784836	1.40976	0.000761	0.0040247	-2.712	-5.296	1.585	3.53	1.585	3.53	0.038036	0.200824		-0.27047
	4644.93	3646.38	6547.93	4642.44	3653.23	6579.52	0.785023	1.4097	0.0007612	0.0040245	-2.473	-5.335	1.824	3.491	1.824	3.491	0.038045	0.200816		-0.0114267
	4634.31	3637.4	6533.14	4636.28	3649.17	6570.64	0.784884	1.40973	0.000761	0.0040247	-2.695	-5.298	1.601	3.528	1.601	3.528	0.038036	0.200823		-0.253447
	4623.78	3629.41	6518.15	4630.13	3643.97	6561.87	0.784944	1.4097	0.000761	0.0040247	-2.678	-5.303	1.619	3.522	1.619	3.522	0.038037	0.200822		-0.23233
	4613.47	3621.64	6503.76	4624.99	3640.23	6554.62	0.785015	1.40973	0.0007611	0.0040248	-2.58	-5.278	1.717	3.548	1.717	3.548	0.038041	0.200827		-0.148126
	4603.7	3613.46	6489.97	4618.69	3635.24	6545.64	0.784905	1.40973	0.000761	0.0040248	-2.757	-5.28	1.539	3.547	1.539	3.547	0.038034	0.200827		-0.325312
	4593.05	3604.93	6475.01	4612.62	3630.07	6537.01	0.784867	1.40974	0.000761	0.0040248	-2.747	-5.267	1.549	3.559	1.549	3.559	0.038034	0.20083		-0.32162
	4582.54	3597.13	6460.05	4606.8	3625.6	6528.58	0.784966	1.40971	0.0007611	0.0040248	-2.584	-5.273	1.713	3.553	1.713	3.553	0.038041	0.200828		-0.154741

## Sheet: Fukang olivine
	Int 32. sample mV	Int 33. sample mV	Int 34. sample mV	Int 32. standard mV	Int 33. standard mV	Int 34. standard mV	rR 33O2/32O2	rR 34O2/32O2	R 33O2/32O2	R 34O2/32O2	rd 33O2/32O2 per mil vs ref gas	rd 34O2/32O2 per mil vs ref gas	d 33O2/32O2 per mil vs ref gas	d 34O2/32O2 per mil vs ref gas	d17O/16O per mil vs VSMOW	d18O/16O per mil vs VSMOW	AT% 17O/16O	AT% 18O/16O		Δ17O (‰)			frac exp =	0.5262
				6790.45	5364.65	9609.79																SUMMARY
Block 1	6786.33	5346.52	9549.85	6779.57	5356.07	9594.31	0.787837	1.40722	0.000761	0.0040233	-2.776	-5.63	1.52	3.193	1.52	3.193	0.038033	0.200756		-0.158634		number	δ17O (‰)	st dev	st err	δ18O (‰)	st dev	st err	Δ17O (‰)	st dev	st err
	6770.45	5333.65	9527.27	6769.43	5348.2	9579.97	0.787783	1.40718	0.0007609	0.0040233	-2.859	-5.65	1.437	3.173	1.437	3.173	0.03803	0.200752		-0.231021		60	1.42125	0.0500737	0.00646449	3.11	0.025219	0.00325576	-0.213703	0.0504832	0.00651735
	6755	5321.53	9505.47	6758.7	5339.28	9564.73	0.787791	1.40718	0.0007609	0.0040233	-2.82	-5.654	1.475	3.168	1.475	3.168	0.038032	0.200751		-0.190453
	6738.83	5308.43	9482.55	6747.82	5330.74	9549.35	0.787738	1.40715	0.0007609	0.0040232	-2.852	-5.67	1.444	3.152	1.444	3.152	0.03803	0.200748		-0.213016
	6722.79	5295.66	9459.4	6737.19	5322.49	9534.46	0.787718	1.40706	0.0007609	0.0040229	-2.895	-5.739	1.4	3.083	1.4	3.083	0.038029	0.200734		-0.220758
	6707.14	5283.43	9437.4	6726.84	5314.43	9519.73	0.787732	1.40707	0.0007609	0.0040229	-2.902	-5.74	1.394	3.082	1.394	3.082	0.038028	0.200734		-0.226225
	6691.76	5271.47	9415.94	6716.3	5305.95	9504.68	0.787755	1.40709	0.0007609	0.004023	-2.869	-5.71	1.426	3.112	1.426	3.112	0.03803	0.20074		-0.210007
	6675.94	5258.75	9393.84	6705.67	5297.6	9489.67	0.787717	1.40712	0.0007609	0.0040231	-2.908	-5.687	1.387	3.135	1.387	3.135	0.038028	0.200745		-0.261018
	6660	5246.65	9371.2	6695.13	5289.59	9475.31	0.787785	1.40709	0.0007609	0.0040229	-2.856	-5.74	1.439	3.082	1.439	3.082	0.03803	0.200734		-0.181289
	6644.29	5234.48	9348.99	6684.34	5281.24	9459.69	0.787817	1.40707	0.0007609	0.0040228	-2.863	-5.763	1.433	3.059	1.433	3.059	0.03803	0.20073		-0.175215
				6516.1	5147.84	9221.61
Block 2	6530.51	5143.94	9189.46	6505.67	5139.43	9206.81	0.787678	1.40716	0.0007608	0.0040231	-2.945	-5.682	1.35	3.14	1.35	3.14	0.038027	0.200746		-0.30059
	6514.81	5131.73	9167.2	6495.84	5131.92	9193.2	0.787702	1.40713	0.0007608	0.004023	-2.923	-5.715	1.373	3.107	1.373	3.107	0.038028	0.200739		-0.260311
	6500.09	5120.1	9146.59	6485.77	5123.5	9178.86	0.787696	1.40715	0.0007609	0.004023	-2.91	-5.716	1.385	3.106	1.385	3.106	0.038028	0.200739		-0.247802
	6484.77	5108.2	9125.03	6475.38	5115.41	9164.2	0.787722	1.40715	0.0007609	0.004023	-2.846	-5.714	1.45	3.108	1.45	3.108	0.038031	0.20074		-0.183944
	6469.3	5096.26	9103.16	6465.28	5107.61	9150.11	0.787761	1.40713	0.0007609	0.0040229	-2.826	-5.739	1.47	3.083	1.47	3.083	0.038031	0.200735		-0.150858
	6454.1	5084.36	9081.91	6455.06	5099.88	9135.19	0.787773	1.40715	0.0007609	0.004023	-2.86	-5.709	1.436	3.113	1.436	3.113	0.03803	0.20074		-0.200546
	6438.87	5072.29	9060.35	6445.07	5091.72	9121.27	0.787761	1.40713	0.0007609	0.004023	-2.882	-5.711	1.414	3.112	1.414	3.112	0.038029	0.20074		-0.22199
	6423.92	5060.15	9039.28	6435.16	5083.87	9107.3	0.787704	1.40713	0.0007608	0.004023	-2.926	-5.728	1.369	3.094	1.369	3.094	0.038028	0.200737		-0.257486
	6408.81	5048.33	9018.22	6424.91	5075.91	9092.95	0.787718	1.40716	0.0007608	0.004023	-2.921	-5.717	1.375	3.105	1.375	3.105	0.038028	0.200739		-0.257264
	6393.54	5036.86	8996.54	6414.49	5067.77	9077.82	0.787805	1.40713	0.0007609	0.004023	-2.833	-5.727	1.463	3.095	1.463	3.095	0.038031	0.200737		-0.164143
				6356.95	5022.81	8996.75
Block 3	6309.14	4970.31	8877.92	6346.93	5014.07	8982.45	0.787796	1.40715	0.0007609	0.004023	-2.872	-5.722	1.424	3.1	1.424	3.1	0.03803	0.200738		-0.20571
	6294.36	4958.73	8856.92	6336.98	5006.32	8968.35	0.787805	1.40712	0.0007609	0.0040229	-2.789	-5.738	1.507	3.084	1.507	3.084	0.038033	0.200735		-0.114438
	6279.48	4946.51	8836.23	6326.98	4998.06	8954.31	0.787726	1.40716	0.0007609	0.004023	-2.863	-5.715	1.432	3.107	1.432	3.107	0.03803	0.200739		-0.201393
	6264.51	4935.18	8815.19	6316.99	4990.67	8940.17	0.787799	1.40716	0.0007609	0.004023	-2.785	-5.719	1.511	3.103	1.511	3.103	0.038033	0.200738		-0.120411
	6249.99	4923.48	8794.67	6307.07	4982.4	8925.99	0.787759	1.40715	0.0007609	0.004023	-2.842	-5.72	1.454	3.102	1.454	3.102	0.038031	0.200738		-0.176802
	6234.95	4911.97	8773.84	6296.87	4974.81	8911.41	0.787812	1.4072	0.000761	0.0040232	-2.78	-5.668	1.516	3.155	1.516	3.155	0.038033	0.200749		-0.142696
	6220.55	4899.93	8753.21	6287.17	4967.11	8898	0.787699	1.40714	0.0007608	0.004023	-2.966	-5.72	1.329	3.103	1.329	3.103	0.038026	0.200738		-0.302153
	6205.89	4889.02	8732.64	6277.04	4959.6	8883.68	0.787804	1.40715	0.0007609	0.0040229	-2.878	-5.73	1.417	3.092	1.417	3.092	0.038029	0.200736		-0.208503
	6191.23	4877.94	8712.01	6266.73	4951.84	8869.19	0.787879	1.40715	0.0007609	0.0040229	-2.872	-5.738	1.424	3.084	1.424	3.084	0.03803	0.200735		-0.197317
	6175.8	4865.33	8690.36	6256.4	4942.63	8854.41	0.787805	1.40716	0.0007609	0.004023	-2.899	-5.728	1.396	3.094	1.396	3.094	0.038029	0.200737		-0.230523
				6061.5	4796.36	8576.46
Block 4	6092.44	4806.52	8571.23	6051.8	4788.78	8562.95	0.788931	1.40686	0.0007608	0.0040231	-2.982	-5.697	1.313	3.125	1.313	3.125	0.038025	0.200743		-0.329672
	6077.75	4795.44	8550.63	6042.16	4781.04	8549.59	0.789015	1.40687	0.0007609	0.004023	-2.875	-5.719	1.421	3.103	1.421	3.103	0.03803	0.200739		-0.210279
	6063.47	4784.15	8530.53	6032.95	4773.65	8536.49	0.789011	1.40687	0.0007609	0.0040229	-2.856	-5.732	1.439	3.09	1.439	3.09	0.03803	0.200736		-0.185485
	6049.23	4772.69	8510.44	6023.69	4766.54	8523.45	0.788974	1.40686	0.0007608	0.0040229	-2.914	-5.738	1.381	3.084	1.381	3.084	0.038028	0.200735		-0.240256
	6035.13	4761.43	8491.02	6014.4	4758.69	8510.37	0.788952	1.40693	0.0007609	0.0040231	-2.912	-5.696	1.383	3.127	1.383	3.127	0.038028	0.200743		-0.260816
	6020.7	4750.05	8470.45	6005.05	4751.36	8496.94	0.788953	1.40689	0.0007609	0.004023	-2.866	-5.72	1.43	3.102	1.43	3.102	0.03803	0.200738		-0.200767
	6006.67	4738.9	8450.64	5995.8	4744.07	8483.97	0.78894	1.40688	0.0007609	0.004023	-2.893	-5.724	1.403	3.098	1.403	3.098	0.038029	0.200737		-0.225631
	5992.61	4727.84	8430.92	5986.57	4736.91	8470.57	0.788944	1.40689	0.0007609	0.004023	-2.907	-5.705	1.388	3.118	1.388	3.118	0.038028	0.200741		-0.251101
	5978.73	4717.11	8411.19	5977.65	4729.83	8458.47	0.788982	1.40685	0.0007609	0.0040229	-2.872	-5.739	1.423	3.084	1.423	3.084	0.03803	0.200735		-0.198315
	5964.51	4705.64	8391.4	5968.28	4722.55	8444.86	0.788939	1.40689	0.0007608	0.004023	-2.938	-5.723	1.358	3.099	1.358	3.099	0.038027	0.200738		-0.271093
				5940.7	4693.52	8407.84
Block 5	5908.13	4654.69	8314.06	5931.41	4686.53	8394.52	0.787845	1.40722	0.0007609	0.0040231	-2.843	-5.692	1.453	3.13	1.453	3.13	0.038031	0.200744		-0.192488
	5894.18	4643.68	8294.16	5922.07	4679.2	8381.48	0.787842	1.40718	0.0007609	0.004023	-2.889	-5.724	1.406	3.098	1.406	3.098	0.038029	0.200737		-0.222635
	5881.41	4634.22	8276.06	5913.06	4671.97	8368.58	0.787944	1.40716	0.000761	0.0040229	-2.754	-5.742	1.542	3.08	1.542	3.08	0.038034	0.200734		-0.0773929
	5866.66	4621.96	8255.49	5904.06	4664.7	8355.94	0.787835	1.40719	0.0007609	0.004023	-2.863	-5.718	1.433	3.104	1.433	3.104	0.03803	0.200739		-0.198821
	5853.16	4611.42	8236.33	5894.95	4657.6	8343.04	0.787852	1.40716	0.0007609	0.0040229	-2.834	-5.742	1.461	3.08	1.461	3.08	0.038031	0.200734		-0.158271
	5839.66	4600.63	8217.75	5885.91	4650.49	8330.14	0.787824	1.40723	0.0007609	0.0040231	-2.883	-5.686	1.412	3.137	1.412	3.137	0.038029	0.200745		-0.237102
	5825.95	4589.92	8198.33	5877.04	4643.25	8317.58	0.787841	1.40721	0.0007609	0.0040231	-2.841	-5.693	1.455	3.129	1.455	3.129	0.038031	0.200744		-0.189967
	5812.62	4579.48	8179.47	5868	4636.49	8305.06	0.78785	1.40719	0.0007609	0.004023	-2.846	-5.722	1.45	3.1	1.45	3.1	0.038031	0.200738		-0.179747
	5799.25	4569.27	8160.66	5859.12	4629.59	8292.15	0.787906	1.40719	0.0007609	0.004023	-2.829	-5.717	1.467	3.105	1.467	3.105	0.038031	0.200739		-0.165395
	5785.76	4558.3	8141.99	5850.13	4622.17	8279.66	0.787848	1.40725	0.0007609	0.0040232	-2.882	-5.673	1.414	3.149	1.414	3.149	0.038029	0.200748		-0.241399
				5722.69	4521.71	8099.33
Block 6	5724.27	4509.82	8055.24	5713.69	4514.62	8086.67	0.787841	1.40721	0.0007609	0.004023	-2.91	-5.724	1.385	3.098	1.385	3.098	0.038028	0.200737		-0.243606
	5710.79	4498.91	8036.25	5705.07	4507.51	8074.36	0.787792	1.4072	0.0007608	0.004023	-2.941	-5.724	1.355	3.098	1.355	3.098	0.038027	0.200738		-0.273565
	5697.46	4488.26	8017.46	5696.29	4500.73	8061.94	0.787766	1.4072	0.0007608	0.004023	-2.957	-5.721	1.338	3.101	1.338	3.101	0.038026	0.200738		-0.292116
	5683.91	4478.01	7998.56	5687.38	4493.66	8049.29	0.78784	1.40723	0.0007609	0.0040231	-2.878	-5.697	1.418	3.125	1.418	3.125	0.038029	0.200743		-0.224815
	5670.81	4467.01	7980.16	5679.26	4487.03	8037.87	0.78772	1.40724	0.0007608	0.0040231	-3.002	-5.695	1.293	3.127	1.293	3.127	0.038025	0.200743		-0.350695
	5657.93	4457.24	7961.95	5670.69	4480.21	8025.86	0.787787	1.40722	0.0007609	0.004023	-2.889	-5.718	1.407	3.104	1.407	3.104	0.038029	0.200739		-0.224784
	5644.82	4447.03	7943.57	5662.05	4473.31	8013.52	0.787807	1.40723	0.0007609	0.004023	-2.848	-5.711	1.447	3.111	1.447	3.111	0.038031	0.20074		-0.188513
	5631.53	4436.57	7924.9	5653.44	4466.35	8001.18	0.787808	1.40724	0.0007609	0.0040231	-2.821	-5.69	1.475	3.133	1.475	3.133	0.038032	0.200744		-0.172094
	5618.56	4426.15	7906.57	5644.72	4459.85	7988.92	0.787773	1.40722	0.0007609	0.0040231	-2.892	-5.694	1.403	3.128	1.403	3.128	0.038029	0.200744		-0.241368
	5605.6	4416.57	7888.3	5636.5	4453.63	7977.48	0.787885	1.40722	0.0007609	0.004023	-2.824	-5.716	1.472	3.107	1.472	3.107	0.038031	0.200739		-0.161451

## Sheet: Fukang olivine2
	Int 32. sample mV	Int 33. sample mV	Int 34. sample mV	Int 32. standard mV	Int 33. standard mV	Int 34. standard mV	rR 33O2/32O2	rR 34O2/32O2	R 33O2/32O2	R 34O2/32O2	rd 33O2/32O2 per mil vs ref gas	rd 34O2/32O2 per mil vs ref gas	d 33O2/32O2 per mil vs ref gas	d 34O2/32O2 per mil vs ref gas	d17O/16O per mil vs VSMOW	d18O/16O per mil vs VSMOW	AT% 17O/16O	AT% 18O/16O		Δ17O (‰)			frac exp =	0.5262
				7131.88	5612.95	10093.4																SUMMARY
Block 1	7104.73	5576.13	9998.04	7117.79	5602.08	10073.8	0.784848	1.40724	0.000761	0.0040232	-2.782	-5.678	1.514	3.144	1.514	3.144	0.038033	0.200747		-0.138923		number	δ17O (‰)	st dev	st err	δ18O (‰)	st dev	st err	Δ17O (‰)	st dev	st err
	7088.44	5564.01	9975.15	7104.01	5591.74	10054.2	0.784942	1.40724	0.000761	0.0040231	-2.728	-5.685	1.569	3.138	1.569	3.138	0.038035	0.200745		-0.0808598		60	1.4592	0.0578513	0.00746857	3.14923	0.0169079	0.0021828	-0.196388	0.0604069	0.0077985
	7071.72	5550.85	9951.46	7089.96	5580.95	10034.3	0.784936	1.40722	0.0007609	0.0040231	-2.805	-5.7	1.491	3.123	1.491	3.123	0.038032	0.200742		-0.150872
	7055.29	5537.17	9928.51	7075.84	5569.45	10014.3	0.784825	1.40724	0.0007608	0.0040231	-2.935	-5.682	1.361	3.14	1.361	3.14	0.038027	0.200746		-0.289605
	7038.27	5524.5	9904.62	7061.59	5558.56	9994.16	0.784923	1.40725	0.0007609	0.0040232	-2.805	-5.676	1.491	3.146	1.491	3.146	0.038032	0.200747		-0.162937
	7021.54	5510.87	9880.9	7047.35	5547.21	9974.02	0.784852	1.40723	0.0007609	0.0040231	-2.912	-5.695	1.384	3.127	1.384	3.128	0.038028	0.200743		-0.260342
	7004.76	5498.63	9857.47	7033.06	5536.79	9953.63	0.784985	1.40725	0.0007609	0.0040232	-2.805	-5.668	1.491	3.155	1.491	3.155	0.038032	0.200749		-0.167658
	6988.03	5485.4	9833.91	7017.4	5523.68	9931.67	0.784971	1.40725	0.0007609	0.0040232	-2.827	-5.673	1.469	3.15	1.469	3.15	0.038031	0.200748		-0.187003
	6969.77	5471.94	9808.34	7002.8	5513.1	9911.25	0.785096	1.40727	0.000761	0.0040231	-2.681	-5.682	1.616	3.14	1.616	3.14	0.038037	0.200746		-0.0349837
	6952.63	5458.38	9784.22	6988.26	5501.79	9890.78	0.78508	1.40727	0.0007609	0.0040231	-2.795	-5.7	1.501	3.122	1.501	3.122	0.038033	0.200742		-0.140363
				6780.41	5361.98	9595.29
Block 2	6840.88	5394.15	9625.76	6766.12	5350.73	9574.88	0.788516	1.40709	0.0007609	0.0040231	-2.898	-5.682	1.398	3.141	1.398	3.141	0.038029	0.200746		-0.25318
	6824.02	5381.19	9602.05	6752.34	5339.98	9555.29	0.788567	1.4071	0.0007609	0.0040232	-2.854	-5.666	1.442	3.157	1.442	3.157	0.03803	0.200749		-0.217635
	6807.6	5368.28	9578.76	6738.72	5328.55	9536.26	0.788572	1.40707	0.0007609	0.0040231	-2.799	-5.693	1.497	3.129	1.497	3.129	0.038032	0.200744		-0.148029
	6791.2	5355.23	9555.88	6726.38	5319.08	9518.77	0.788554	1.4071	0.0007609	0.0040231	-2.787	-5.686	1.509	3.137	1.509	3.137	0.038033	0.200745		-0.140243
	6776.02	5343.21	9534.68	6712.74	5308	9499.48	0.788547	1.40712	0.0007609	0.0040232	-2.796	-5.668	1.5	3.155	1.5	3.155	0.038033	0.200749		-0.158671
	6759.41	5329.84	9511.19	6699.05	5297.02	9480.24	0.788507	1.4071	0.0007609	0.0040231	-2.805	-5.688	1.491	3.135	1.491	3.135	0.038032	0.200745		-0.157167
	6743.04	5316.81	9488.23	6685.84	5287.01	9461.58	0.788488	1.40712	0.0007609	0.0040231	-2.854	-5.688	1.441	3.134	1.441	3.134	0.03803	0.200745		-0.206569
	6726.76	5303.56	9465.62	6672.21	5275.33	9442.37	0.788427	1.40716	0.0007609	0.0040232	-2.886	-5.663	1.41	3.16	1.41	3.16	0.038029	0.20075		-0.251163
	6710.62	5290.8	9442.79	6658.59	5265.1	9423.01	0.788422	1.40714	0.0007609	0.0040232	-2.858	-5.675	1.438	3.148	1.438	3.148	0.03803	0.200747		-0.216909
	6694.3	5278.04	9419.84	6646.45	5255.34	9405.89	0.788438	1.40714	0.0007609	0.0040232	-2.875	-5.672	1.421	3.151	1.421	3.151	0.03803	0.200748		-0.235458
				6533.97	5166.16	9246.82
Block 3	6580.82	5188.37	9260.37	6520.72	5156.14	9228.11	0.788408	1.40717	0.0007609	0.0040232	-2.895	-5.667	1.4	3.155	1.4	3.155	0.038029	0.200749		-0.258527
	6564.67	5176.24	9237.4	6507.27	5145.38	9209.16	0.7885	1.40714	0.0007609	0.0040231	-2.81	-5.7	1.486	3.123	1.486	3.123	0.038032	0.200742		-0.155865
	6548.39	5163.38	9214.6	6494.04	5135.69	9190.26	0.788497	1.40716	0.0007609	0.0040231	-2.877	-5.683	1.418	3.14	1.418	3.14	0.038029	0.200746		-0.232684
	6532.62	5150.9	9192.5	6480.89	5124.81	9171.51	0.78849	1.40717	0.0007608	0.0040232	-2.914	-5.656	1.381	3.167	1.381	3.167	0.038028	0.200751		-0.283795
	6516.91	5138.23	9170.47	6467.79	5114.47	9152.98	0.788446	1.40718	0.0007608	0.0040233	-2.924	-5.641	1.371	3.182	1.371	3.182	0.038028	0.200754		-0.301649
	6501.06	5125.89	9148.13	6454.56	5104.43	9134.44	0.788469	1.40717	0.0007608	0.0040232	-2.938	-5.655	1.358	3.168	1.358	3.168	0.038027	0.200751		-0.307288
	6485.16	5113.47	9125.76	6441.64	5093.54	9116.13	0.788487	1.40717	0.0007609	0.0040232	-2.891	-5.663	1.405	3.159	1.405	3.159	0.038029	0.20075		-0.255632
	6469.63	5101.31	9103.93	6428.59	5083.34	9097.75	0.788502	1.40718	0.0007609	0.0040232	-2.818	-5.663	1.478	3.16	1.478	3.16	0.038032	0.20075		-0.183261
	6454.08	5089.11	9081.93	6415.91	5073.8	9079.76	0.788512	1.40716	0.0007609	0.0040232	-2.865	-5.679	1.43	3.144	1.43	3.144	0.03803	0.200747		-0.222799
	6438.44	5076.76	9059.64	6402.77	5063.22	9061.17	0.788508	1.40712	0.0007609	0.004023	-2.9	-5.706	1.396	3.116	1.396	3.116	0.038029	0.200741		-0.242063
				6363.13	5031.98	9004.99
Block 4	6375.22	5026.8	8970.83	6350.53	5021.56	8987.24	0.78849	1.40714	0.0007609	0.0040231	-2.878	-5.687	1.417	3.135	1.417	3.135	0.038029	0.200745		-0.23106
	6359.76	5014.72	8949.22	6337.64	5011.64	8969.16	0.788508	1.40716	0.0007609	0.0040231	-2.838	-5.685	1.458	3.137	1.458	3.137	0.038031	0.200745		-0.191168
	6344.6	5002.74	8927.81	6324.92	5001.51	8951.19	0.788504	1.40715	0.0007609	0.004023	-2.863	-5.704	1.433	3.118	1.433	3.118	0.03803	0.200741		-0.206165
	6329.45	4990.99	8906.58	6312.44	4991.42	8933.34	0.788534	1.40717	0.0007609	0.0040231	-2.796	-5.685	1.5	3.138	1.5	3.138	0.038033	0.200745		-0.149754
	6314.13	4978.77	8885.17	6299.84	4981.86	8915.84	0.788512	1.40719	0.0007609	0.0040232	-2.842	-5.676	1.454	3.146	1.454	3.146	0.038031	0.200747		-0.199883
	6299.47	4967.25	8864.52	6287.28	4971.9	8897.72	0.788519	1.40719	0.0007609	0.0040232	-2.871	-5.678	1.425	3.144	1.425	3.144	0.03803	0.200747		-0.227792
	6284.37	4955.85	8843.06	6275.09	4962.49	8880.51	0.788599	1.40715	0.0007609	0.0040231	-2.79	-5.685	1.506	3.137	1.506	3.137	0.038033	0.200745		-0.143239
	6269.6	4944.3	8822.47	6262.69	4952.76	8863.12	0.788615	1.40718	0.0007609	0.0040232	-2.8	-5.675	1.495	3.148	1.495	3.148	0.038032	0.200747		-0.159992
	6254.74	4932.52	8801.44	6249.99	4942.94	8844.84	0.788604	1.40716	0.0007609	0.0040231	-2.846	-5.681	1.45	3.141	1.45	3.141	0.038031	0.200746		-0.201254
	6240.09	4921.08	8780.71	6238.05	4933.43	8827.93	0.788624	1.40714	0.0007609	0.0040232	-2.836	-5.675	1.46	3.147	1.46	3.147	0.038031	0.200747		-0.194416
				6200.16	4891.63	8775.48
Block 5	6179.06	4861.71	8696.02	6187.56	4882.14	8757.45	0.786804	1.40734	0.000761	0.0040232	-2.769	-5.659	1.527	3.163	1.527	3.163	0.038034	0.200751		-0.135909
	6165.15	4849.98	8676.58	6175.1	4871.49	8739.93	0.786676	1.40736	0.0007609	0.0040233	-2.894	-5.641	1.401	3.182	1.401	3.182	0.038029	0.200754		-0.271691
	6150.13	4838.91	8655.2	6162.67	4862.34	8722.3	0.786798	1.40732	0.000761	0.0040232	-2.722	-5.671	1.575	3.152	1.575	3.152	0.038035	0.200748		-0.082213
	6135.41	4827.18	8634.56	6150.76	4852.72	8705.56	0.786774	1.40733	0.0007609	0.0040232	-2.797	-5.669	1.499	3.154	1.499	3.154	0.038032	0.200749		-0.159145
	6121.27	4815.86	8614.64	6138.68	4842.77	8688.42	0.786741	1.40733	0.000761	0.0040232	-2.774	-5.675	1.522	3.148	1.522	3.148	0.038033	0.200747		-0.133033
	6106.52	4804.54	8593.98	6126.65	4834.06	8671.52	0.786788	1.40734	0.000761	0.0040232	-2.75	-5.668	1.546	3.154	1.546	3.154	0.038034	0.200749		-0.112217
	6092.43	4793.13	8574.15	6114.43	4824.2	8654.06	0.786735	1.40735	0.0007609	0.0040232	-2.875	-5.665	1.421	3.158	1.421	3.158	0.03803	0.200749		-0.23913
	6077.58	4782.24	8553.07	6100.29	4813.61	8633.88	0.786866	1.40731	0.000761	0.0040232	-2.746	-5.668	1.55	3.155	1.55	3.155	0.038034	0.200749		-0.108748
	6061.25	4769.33	8530.29	6087.66	4803.97	8616.25	0.786856	1.40735	0.0007609	0.0040233	-2.85	-5.648	1.445	3.175	1.445	3.175	0.03803	0.200753		-0.224081
	6047.3	4758.15	8510.65	6075.97	4794.4	8599.61	0.786823	1.40735	0.0007609	0.0040232	-2.89	-5.657	1.406	3.165	1.406	3.165	0.038029	0.200751		-0.257781
				6017.07	4759.02	8515.6
Block 6	5956.03	4696.51	8381.58	6006.2	4749.27	8500.21	0.78853	1.40724	0.0007609	0.0040233	-2.902	-5.65	1.394	3.173	1.394	3.173	0.038028	0.200752		-0.27396
	5942.27	4686.06	8361.95	5993.37	4739.67	8481.89	0.788597	1.4072	0.000761	0.0040232	-2.753	-5.673	1.543	3.15	1.543	3.15	0.038034	0.200748		-0.113114
	5928.18	4674.7	8342.39	5981.33	4729.94	8464.78	0.788556	1.40724	0.0007609	0.0040234	-2.839	-5.626	1.457	3.197	1.457	3.197	0.038031	0.200757		-0.223638
	5914.46	4663.91	8322.88	5969.97	4721.1	8449.02	0.788561	1.40721	0.0007609	0.0040232	-2.826	-5.666	1.47	3.157	1.47	3.157	0.038031	0.200749		-0.189676
	5900.78	4653.1	8303.62	5958.36	4711.7	8432.42	0.788556	1.40721	0.0007609	0.0040232	-2.825	-5.675	1.471	3.147	1.471	3.147	0.038031	0.200747		-0.183432
	5886.12	4641.64	8283.01	5946.21	4702.59	8415.57	0.788574	1.40721	0.0007609	0.0040231	-2.833	-5.683	1.463	3.139	1.463	3.139	0.038031	0.200746		-0.187224
	5872.37	4630.6	8263.78	5934.56	4693.39	8398.97	0.788539	1.40723	0.0007608	0.0040231	-2.93	-5.684	1.365	3.139	1.365	3.139	0.038027	0.200746		-0.285086
	5858.63	4619.91	8244.7	5922.81	4684.03	8382.08	0.788565	1.40728	0.0007609	0.0040234	-2.892	-5.63	1.404	3.193	1.404	3.193	0.038029	0.200757		-0.274465
	5844.68	4609.11	8224.65	5911.08	4674.19	8365.65	0.7886	1.4072	0.000761	0.0040232	-2.78	-5.676	1.516	3.147	1.516	3.147	0.038033	0.200747		-0.138499
	5830.99	4597.84	8205.66	5899.4	4665.43	8349.17	0.788518	1.40725	0.0007609	0.0040232	-2.874	-5.655	1.422	3.168	1.422	3.168	0.03803	0.200751		-0.243377

## Sheet: Fukang olivine3
	Int 32. sample mV	Int 33. sample mV	Int 34. sample mV	Int 32. standard mV	Int 33. standard mV	Int 34. standard mV	rR 33O2/32O2	rR 34O2/32O2	R 33O2/32O2	R 34O2/32O2	rd 33O2/32O2 per mil vs ref gas	rd 34O2/32O2 per mil vs ref gas	d 33O2/32O2 per mil vs ref gas	d 34O2/32O2 per mil vs ref gas	d17O/16O per mil vs VSMOW	d18O/16O per mil vs VSMOW	AT% 17O/16O	AT% 18O/16O		Δ17O (‰)			frac exp =	0.5262
				5982.53	4713.07	8466.59																SUMMARY
Block 1	5968.66	4690.4	8401.06	5971.03	4704.66	8450.31	0.785837	1.40753	0.0007611	0.0040241	-2.568	-5.435	1.729	3.39	1.729	3.39	0.038041	0.200796		-0.0532942		number	δ17O (‰)	st dev	st err	δ18O (‰)	st dev	st err	Δ17O (‰)	st dev	st err
	5954.69	4679.56	8381.53	5959.69	4695.98	8434.46	0.785861	1.40755	0.0007611	0.0040242	-2.634	-5.429	1.662	3.396	1.662	3.396	0.038039	0.200797		-0.123327		60	1.59047	0.0554148	0.00715401	3.40593	0.0181359	0.00234133	-0.199955	0.0560889	0.00724104
	5941	4668.86	8362.26	5948.38	4687.36	8418.36	0.785872	1.40755	0.000761	0.0040241	-2.678	-5.436	1.619	3.388	1.619	3.388	0.038037	0.200795		-0.162062
	5927.1	4657.86	8342.63	5937.09	4678.33	8402.37	0.785858	1.40754	0.000761	0.0040241	-2.712	-5.438	1.584	3.386	1.584	3.386	0.038036	0.200795		-0.195957
	5913.16	4646.53	8323.15	5925.47	4669	8386.02	0.785795	1.40756	0.000761	0.0040242	-2.76	-5.427	1.536	3.398	1.536	3.398	0.038034	0.200797		-0.250175
	5899.59	4635.77	8304.06	5914.33	4659.91	8370.16	0.785779	1.40757	0.000761	0.0040242	-2.728	-5.424	1.568	3.401	1.568	3.401	0.038035	0.200798		-0.219798
	5885.8	4624.85	8284.49	5903.07	4651.68	8354.44	0.785764	1.40754	0.000761	0.0040241	-2.782	-5.45	1.514	3.374	1.514	3.374	0.038033	0.200793		-0.259555
	5871.95	4615.04	8264.97	5891.78	4642.26	8338.12	0.785947	1.40753	0.0007611	0.0040241	-2.561	-5.446	1.735	3.379	1.735	3.379	0.038041	0.200794		-0.0415359
	5858.09	4603.61	8245.7	5880.67	4634.28	8322.76	0.785855	1.40758	0.000761	0.0040242	-2.705	-5.418	1.591	3.406	1.591	3.406	0.038036	0.200799		-0.199456
	5844.74	4592.79	8226.81	5869.45	4624.46	8306.62	0.785798	1.40756	0.000761	0.0040241	-2.756	-5.437	1.54	3.388	1.54	3.388	0.038034	0.200795		-0.240937
				5813.18	4590.87	8226.89
Block 2	5764.27	4540	8113.38	5801.75	4581.98	8210.58	0.78761	1.40753	0.000761	0.0040242	-2.704	-5.422	1.593	3.403	1.593	3.403	0.038036	0.200798		-0.195886
	5751.4	4530.17	8095.27	5790.88	4573.45	8195.05	0.787664	1.40753	0.000761	0.0040243	-2.657	-5.404	1.639	3.421	1.639	3.421	0.038038	0.200802		-0.1594
	5737.5	4518.68	8075.74	5779.9	4564.39	8179.69	0.787569	1.40754	0.000761	0.0040243	-2.741	-5.402	1.555	3.423	1.555	3.423	0.038035	0.200802		-0.244315
	5724.06	4508.3	8056.86	5768.48	4555.56	8163.69	0.787605	1.40754	0.000761	0.0040242	-2.674	-5.418	1.622	3.407	1.622	3.407	0.038037	0.200799		-0.16903
	5710.82	4497.93	8038.23	5757.68	4547.06	8148.31	0.787615	1.40754	0.000761	0.0040242	-2.686	-5.422	1.611	3.403	1.611	3.403	0.038037	0.200798		-0.177915
	5697.58	4487.44	8019.44	5746.66	4538.35	8132.61	0.787604	1.40752	0.000761	0.0040242	-2.7	-5.429	1.596	3.396	1.596	3.396	0.038036	0.200797		-0.18922
	5684.39	4477.38	8000.92	5736	4530.2	8117.6	0.787662	1.40753	0.000761	0.0040242	-2.657	-5.42	1.639	3.405	1.639	3.405	0.038038	0.200799		-0.151009
	5671.23	4466.52	7982.51	5725	4521.12	8102	0.787574	1.40755	0.000761	0.0040242	-2.755	-5.409	1.541	3.416	1.541	3.416	0.038034	0.200801		-0.254622
	5658.04	4456.03	7963.82	5714.2	4512.55	8086.65	0.787558	1.40752	0.000761	0.0040242	-2.726	-5.418	1.57	3.406	1.57	3.406	0.038035	0.200799		-0.220423
	5645.12	4446.07	7945.77	5703.41	4503.75	8071.62	0.787595	1.40755	0.0007611	0.0040242	-2.644	-5.412	1.652	3.413	1.652	3.413	0.038038	0.2008		-0.142226
				5583.3	4417.45	7899.59
Block 3	5585.76	4407.3	7860.48	5572.9	4409.05	7884.91	0.789023	1.40724	0.000761	0.0040243	-2.719	-5.392	1.577	3.434	1.577	3.434	0.038035	0.200804		-0.228117
	5572.71	4396.95	7842.19	5562.43	4400.91	7870.23	0.789014	1.40725	0.000761	0.0040243	-2.728	-5.392	1.568	3.433	1.568	3.433	0.038035	0.200804		-0.236579
	5559.68	4387.1	7823.83	5551.84	4392.48	7855.38	0.789092	1.40724	0.0007611	0.0040242	-2.639	-5.412	1.658	3.413	1.658	3.413	0.038039	0.2008		-0.136236
	5546.6	4376.2	7805.44	5541.51	4384.12	7840.95	0.788987	1.40725	0.000761	0.0040242	-2.744	-5.43	1.552	3.395	1.552	3.395	0.038034	0.200797		-0.232626
	5533.74	4366.21	7787.39	5531.14	4376.52	7826.02	0.789016	1.40726	0.000761	0.0040242	-2.757	-5.42	1.54	3.405	1.54	3.405	0.038034	0.200799		-0.249852
	5520.67	4355.92	7768.83	5520.5	4367.77	7810.95	0.789021	1.40723	0.000761	0.0040242	-2.781	-5.424	1.515	3.401	1.515	3.401	0.038033	0.200798		-0.272716
	5508.12	4346.23	7750.91	5510.23	4359.65	7796.26	0.789058	1.40718	0.000761	0.0040241	-2.698	-5.446	1.599	3.379	1.599	3.379	0.038036	0.200793		-0.17731
	5495.59	4336.4	7733.72	5499.94	4351.46	7781.85	0.789069	1.40726	0.000761	0.0040243	-2.678	-5.389	1.618	3.436	1.618	3.436	0.038037	0.200805		-0.188232
	5482.81	4325.91	7715.6	5489.58	4343.18	7767.14	0.788995	1.40723	0.000761	0.0040242	-2.756	-5.414	1.541	3.411	1.541	3.411	0.038034	0.2008		-0.252
	5470.15	4316.16	7697.83	5479.23	4335.05	7752.76	0.789038	1.40724	0.000761	0.0040242	-2.698	-5.42	1.598	3.405	1.598	3.405	0.038036	0.200799		-0.191943
				5448.18	4310.46	7708.73
Block 4	5418.88	4275.59	7625.58	5437.76	4302.11	7694.1	0.789017	1.40723	0.000761	0.0040241	-2.714	-5.444	1.582	3.38	1.582	3.38	0.038036	0.200794		-0.194807
	5406.33	4265.71	7608.23	5427.92	4294.45	7679.88	0.789022	1.40728	0.000761	0.0040243	-2.709	-5.392	1.587	3.434	1.587	3.434	0.038036	0.200804		-0.218133
	5394.16	4255.96	7591.02	5417.81	4286.4	7665.61	0.788995	1.40727	0.000761	0.0040243	-2.753	-5.386	1.543	3.439	1.543	3.439	0.038034	0.200806		-0.264687
	5381.85	4246.85	7573.65	5407.74	4278.59	7651.31	0.789105	1.40726	0.0007611	0.0040243	-2.626	-5.392	1.671	3.433	1.671	3.433	0.038039	0.200804		-0.133745
	5369.46	4236.83	7556.09	5397.79	4270.71	7637.3	0.789061	1.40724	0.000761	0.0040242	-2.699	-5.408	1.597	3.417	1.597	3.417	0.038036	0.200801		-0.199234
	5357.35	4227.38	7539.08	5387.64	4262.39	7623.02	0.789081	1.40724	0.0007611	0.0040242	-2.639	-5.414	1.658	3.411	1.658	3.411	0.038039	0.2008		-0.135187
	5345.02	4217.56	7521.54	5377.47	4254.77	7608.58	0.789064	1.4072	0.000761	0.0040241	-2.678	-5.442	1.619	3.383	1.619	3.383	0.038037	0.200794		-0.159439
	5332.55	4207.15	7504.13	5367.53	4246.72	7594.53	0.788956	1.40723	0.0007609	0.0040242	-2.842	-5.422	1.454	3.403	1.454	3.403	0.038031	0.200798		-0.334675
	5320.4	4198.52	7487.01	5357.44	4238.94	7580.02	0.789136	1.40723	0.0007611	0.0040242	-2.617	-5.409	1.679	3.416	1.679	3.416	0.038039	0.200801		-0.116844
	5308.33	4188.63	7470.2	5347.55	4230.76	7566.31	0.789068	1.40726	0.000761	0.0040243	-2.685	-5.39	1.611	3.436	1.611	3.436	0.038037	0.200805		-0.19522
				5236.74	4143.43	7409.52
Block 5	5249.7	4141.92	7387.65	5227	4135.84	7395.6	0.788983	1.40725	0.0007609	0.0040243	-2.845	-5.403	1.451	3.422	1.451	3.422	0.038031	0.200802		-0.347634
	5237.4	4132.82	7370.33	5217.29	4128.2	7382.18	0.789097	1.40725	0.000761	0.0040242	-2.72	-5.418	1.576	3.407	1.576	3.407	0.038035	0.200799		-0.214957
	5225.33	4123.14	7353.52	5207.73	4120.35	7368.47	0.789069	1.40728	0.000761	0.0040243	-2.726	-5.402	1.57	3.423	1.57	3.423	0.038035	0.200802		-0.229338
	5213.58	4113.76	7336.91	5198.25	4112.74	7355.19	0.789047	1.40727	0.000761	0.0040242	-2.707	-5.41	1.589	3.415	1.589	3.415	0.038036	0.200801		-0.206173
	5201.79	4104.44	7320.17	5188.75	4105.58	7341.75	0.789043	1.40724	0.000761	0.0040241	-2.742	-5.438	1.554	3.386	1.554	3.386	0.038035	0.200795		-0.22591
	5189.75	4094.97	7303.26	5179.31	4097.93	7328.35	0.78905	1.40725	0.000761	0.0040242	-2.753	-5.432	1.543	3.393	1.543	3.393	0.038034	0.200796		-0.240564
	5177.87	4085.58	7286.63	5169.77	4090.32	7314.75	0.789046	1.40727	0.000761	0.0040242	-2.728	-5.408	1.569	3.417	1.569	3.417	0.038035	0.200801		-0.22719
	5165.99	4076.05	7269.93	5160.16	4082.86	7301.36	0.789015	1.40727	0.000761	0.0040242	-2.778	-5.414	1.518	3.411	1.518	3.411	0.038033	0.2008		-0.274965
	5155.23	4067.67	7254.78	5151.76	4075.97	7289.55	0.789037	1.40726	0.000761	0.0040241	-2.739	-5.436	1.557	3.389	1.557	3.389	0.038035	0.200796		-0.224488
	5144.22	4059.14	7239.22	5142.76	4068.96	7276.6	0.78907	1.40725	0.000761	0.0040241	-2.681	-5.435	1.615	3.39	1.615	3.39	0.038037	0.200796		-0.167104
				5112.56	4037.79	7235.52
Block 6	5095.08	4012.7	7171.61	5103.21	4030.17	7222.53	0.787565	1.40756	0.000761	0.0040241	-2.775	-5.449	1.521	3.376	1.521	3.376	0.038033	0.200793		-0.253615
	5083.43	4003.93	7155.25	5093.98	4023.18	7209.51	0.787644	1.40756	0.000761	0.004024	-2.683	-5.464	1.614	3.36	1.614	3.36	0.038037	0.20079		-0.152369
	5071.82	3995.24	7139.11	5084.65	4016.05	7196.17	0.787732	1.4076	0.0007611	0.0040242	-2.637	-5.429	1.66	3.395	1.66	3.395	0.038039	0.200797		-0.1248
	5060.44	3986.02	7123.14	5075.48	4008.53	7183.12	0.787683	1.40761	0.000761	0.0040242	-2.694	-5.408	1.602	3.417	1.602	3.417	0.038036	0.200801		-0.194242
	5049.12	3976.84	7107.11	5066.3	4001.35	7170.28	0.78763	1.40759	0.000761	0.0040242	-2.737	-5.428	1.56	3.397	1.56	3.397	0.038035	0.200797		-0.225688
	5037.72	3967.96	7091.11	5057.11	3994.11	7157.03	0.78765	1.4076	0.000761	0.0040242	-2.721	-5.415	1.575	3.41	1.575	3.41	0.038035	0.2008		-0.217529
	5026.35	3959.15	7075.05	5047.94	3987.14	7144.02	0.787679	1.40759	0.000761	0.0040243	-2.721	-5.403	1.576	3.422	1.576	3.422	0.038035	0.200802		-0.222823
	5015.08	3950.51	7059.28	5038.74	3979.62	7130.98	0.787726	1.40761	0.000761	0.0040243	-2.665	-5.387	1.632	3.439	1.632	3.439	0.038038	0.200805		-0.175828
	5003.8	3941.61	7043.41	5029.52	3972.5	7118.16	0.787724	1.40761	0.000761	0.0040243	-2.656	-5.399	1.641	3.426	1.641	3.426	0.038038	0.200803		-0.160025
	4992.43	3932.86	7027.23	5020.57	3965.67	7105.31	0.787764	1.40758	0.000761	0.0040242	-2.654	-5.427	1.642	3.398	1.642	3.398	0.038038	0.200797		-0.144343

## Sheet: Hambleton olivine
	Int 32. sample mV	Int 33. sample mV	Int 34. sample mV	Int 32. standard mV	Int 33. standard mV	Int 34. standard mV	rR 33O2/32O2	rR 34O2/32O2	R 33O2/32O2	R 34O2/32O2	rd 33O2/32O2 per mil vs ref gas	rd 34O2/32O2 per mil vs ref gas	d 33O2/32O2 per mil vs ref gas	d 34O2/32O2 per mil vs ref gas	d17O/16O per mil vs VSMOW	d18O/16O per mil vs VSMOW	AT% 17O/16O	AT% 18O/16O		Δ17O (‰)			frac exp =	0.5262
				5906.96	4659.55	8361.35																SUMMARY
Block 1	5922.4	4658.28	8336.29	5900.04	4653.31	8351.49	0.786552	1.40758	0.0007609	0.0040235	-2.797	-5.594	1.499	3.23	1.499	3.23	0.038032	0.200764		-0.199009		number	δ17O (‰)	st dev	st err	δ18O (‰)	st dev	st err	Δ17O (‰)	st dev	st err
	5909.05	4647.68	8317.4	5893.14	4648.15	8341.79	0.786536	1.40757	0.000761	0.0040234	-2.764	-5.606	1.532	3.218	1.532	3.218	0.038034	0.200761		-0.159765		60	1.50147	0.0573894	0.00740894	3.21272	0.0184869	0.00238665	-0.187483	0.0590406	0.00762211
	5896.2	4637.95	8299.34	5886.31	4642.8	8332.11	0.7866	1.40757	0.000761	0.0040235	-2.717	-5.605	1.579	3.218	1.579	3.218	0.038036	0.200761		-0.112838
	5883.27	4627.3	8281.07	5879.3	4637.07	8322.1	0.786519	1.40756	0.0007609	0.0040234	-2.802	-5.608	1.494	3.215	1.494	3.215	0.038032	0.200761		-0.196134
	5869.91	4616.73	8262.41	5871.92	4631.87	8311.69	0.786509	1.40759	0.0007609	0.0040235	-2.859	-5.586	1.437	3.237	1.437	3.237	0.03803	0.200765		-0.26459
	5856.66	4606.84	8243.64	5864.63	4626.21	8301.41	0.786598	1.40757	0.0007609	0.0040234	-2.823	-5.607	1.473	3.216	1.473	3.216	0.038031	0.200761		-0.217628
	5843.35	4597.1	8224.85	5857.35	4620.49	8291.15	0.786723	1.40756	0.000761	0.0040234	-2.677	-5.618	1.62	3.205	1.62	3.205	0.038037	0.200759		-0.065085
	5830.03	4586.24	8206.26	5849.97	4614.79	8280.81	0.786658	1.40758	0.000761	0.0040234	-2.776	-5.607	1.52	3.216	1.52	3.216	0.038033	0.200761		-0.170698
	5816.86	4575.84	8187.37	5842.54	4609.22	8269.97	0.786651	1.40752	0.0007609	0.0040233	-2.828	-5.637	1.468	3.186	1.468	3.186	0.038031	0.200755		-0.206885
	5803.39	4565.09	8168.58	5835.16	4603.04	8259.93	0.786624	1.40755	0.0007609	0.0040234	-2.854	-5.621	1.442	3.202	1.442	3.202	0.03803	0.200758		-0.241239
				5738.28	4527.1	8122.62
Block 2	5739.53	4514.6	8078.9	5730.38	4520.38	8111.7	0.78658	1.40759	0.0007608	0.0040234	-2.925	-5.615	1.371	3.208	1.371	3.208	0.038028	0.200759		-0.315287
	5725.44	4504.18	8059.32	5722.69	4514.51	8100.72	0.786695	1.40763	0.000761	0.0040235	-2.746	-5.594	1.55	3.229	1.55	3.229	0.038034	0.200764		-0.147563
	5712.19	4493.56	8040.51	5715.33	4508.6	8090.31	0.786663	1.40761	0.0007609	0.0040234	-2.797	-5.607	1.499	3.216	1.499	3.216	0.038032	0.200761		-0.191666
	5699.02	4483.09	8021.95	5708.4	4502.69	8080.49	0.786641	1.4076	0.000761	0.0040234	-2.764	-5.612	1.532	3.211	1.532	3.211	0.038034	0.20076		-0.156094
	5686.46	4473.36	8004.28	5701.3	4497.35	8070.52	0.78667	1.4076	0.000761	0.0040234	-2.708	-5.614	1.588	3.209	1.588	3.209	0.038036	0.20076		-0.0991318
	5673.12	4462.77	7985.49	5693.81	4491.74	8059.86	0.786651	1.4076	0.0007609	0.0040234	-2.794	-5.617	1.502	3.206	1.502	3.206	0.038033	0.200759		-0.183426
	5659.86	4452.82	7966.94	5686.61	4486.02	8049.63	0.786736	1.40762	0.000761	0.0040235	-2.715	-5.597	1.581	3.226	1.581	3.226	0.038036	0.200763		-0.115037
	5646.88	4441.64	7948.47	5679.32	4480.33	8039.43	0.786566	1.40759	0.0007608	0.0040234	-2.933	-5.627	1.363	3.196	1.363	3.196	0.038027	0.200757		-0.316982
	5634	4432.26	7930.41	5672.18	4475.03	8029.3	0.786699	1.4076	0.0007609	0.0040234	-2.808	-5.624	1.488	3.199	1.488	3.199	0.038032	0.200758		-0.193733
	5620.84	4421.82	7912.03	5664.66	4469	8018.45	0.786682	1.40762	0.0007609	0.0040235	-2.855	-5.592	1.44	3.231	1.44	3.231	0.03803	0.200764		-0.258447
				5558.02	4395.47	7866.97
Block 3	5562.43	4386.42	7828.75	5550.99	4389.55	7856.9	0.788579	1.40743	0.0007609	0.0040233	-2.809	-5.639	1.487	3.184	1.487	3.184	0.038032	0.200755		-0.186864
	5549.72	4376.24	7811.18	5543.87	4383.96	7846.87	0.788552	1.40749	0.0007609	0.0040235	-2.807	-5.594	1.489	3.23	1.489	3.23	0.038032	0.200764		-0.208994
	5536.85	4366.05	7792.92	5536.84	4378.52	7836.94	0.788544	1.40747	0.0007609	0.0040234	-2.836	-5.617	1.459	3.206	1.459	3.206	0.038031	0.200759		-0.226362
	5524.11	4356.23	7774.97	5529.96	4373.19	7827.19	0.788583	1.40746	0.0007609	0.0040234	-2.813	-5.62	1.483	3.203	1.483	3.203	0.038032	0.200758		-0.200824
	5511.55	4346.57	7757.15	5523.05	4367.65	7817.52	0.78863	1.40744	0.000761	0.0040233	-2.758	-5.644	1.538	3.179	1.538	3.179	0.038034	0.200754		-0.133318
	5498.84	4336.42	7739.41	5516.17	4362.43	7807.6	0.788607	1.40746	0.0007609	0.0040234	-2.802	-5.621	1.494	3.202	1.494	3.202	0.038032	0.200758		-0.189316
	5486.21	4326.8	7721.75	5508.98	4356.53	7797.43	0.788668	1.40748	0.000761	0.0040235	-2.726	-5.595	1.57	3.228	1.57	3.228	0.038035	0.200763		-0.127069
	5473.56	4316.79	7703.83	5502.1	4351.27	7787.54	0.788662	1.40746	0.000761	0.0040235	-2.73	-5.6	1.566	3.223	1.566	3.223	0.038035	0.200762		-0.12844
	5460.98	4306.55	7686.39	5495.22	4346.16	7777.84	0.788604	1.40751	0.0007609	0.0040236	-2.862	-5.558	1.434	3.266	1.434	3.266	0.03803	0.200771		-0.282796
	5448.54	4296.94	7668.72	5488.27	4340.65	7768.26	0.78864	1.40748	0.0007609	0.0040235	-2.853	-5.599	1.443	3.225	1.443	3.225	0.03803	0.200763		-0.252305
				5382.74	4256.89	7618.92
Block 4	5391.49	4252.12	7588.26	5376.11	4251.96	7609.39	0.788672	1.40745	0.000761	0.0040234	-2.777	-5.629	1.519	3.194	1.519	3.194	0.038033	0.200757		-0.160157
	5379.11	4242.12	7570.92	5369.46	4246.54	7600.13	0.788628	1.40747	0.0007609	0.0040234	-2.852	-5.62	1.444	3.203	1.444	3.203	0.03803	0.200758		-0.239767
	5366.92	4232.67	7553.89	5362.95	4241.5	7590.75	0.788659	1.40749	0.0007609	0.0040235	-2.806	-5.603	1.49	3.22	1.49	3.22	0.038032	0.200762		-0.202751
	5354.73	4222.87	7536.7	5356.38	4236.26	7581.41	0.788624	1.40749	0.0007609	0.0040235	-2.858	-5.592	1.438	3.231	1.438	3.232	0.03803	0.200764		-0.260969
	5342.52	4213.23	7519.72	5349.83	4230.8	7572.24	0.788623	1.40752	0.0007609	0.0040236	-2.821	-5.569	1.475	3.255	1.475	3.255	0.038032	0.200769		-0.236086
	5330.22	4203.87	7502.36	5343.27	4226.01	7563	0.788686	1.40752	0.000761	0.0040235	-2.756	-5.585	1.54	3.238	1.54	3.238	0.038034	0.200766		-0.162268
	5318.19	4194.29	7485.23	5336.83	4220.76	7553.82	0.788668	1.40748	0.0007609	0.0040234	-2.808	-5.611	1.488	3.212	1.488	3.212	0.038032	0.20076		-0.200552
	5306.17	4184.56	7468.24	5330.35	4215.32	7544.48	0.788621	1.40746	0.0007609	0.0040234	-2.811	-5.606	1.485	3.218	1.485	3.218	0.038032	0.200761		-0.206694
	5294.03	4175.24	7451.15	5323.59	4209.88	7535.29	0.78867	1.40746	0.000761	0.0040234	-2.7	-5.62	1.596	3.203	1.596	3.203	0.038036	0.200758		-0.0879974
	5281.98	4165.51	7434.42	5317.15	4204.95	7526	0.788627	1.40751	0.000761	0.0040235	-2.763	-5.601	1.533	3.222	1.533	3.222	0.038034	0.200762		-0.160865
				5224.16	4131.35	7394.25
Block 5	5227.68	4123.08	7357.92	5217.6	4126.67	7385.12	0.788702	1.40749	0.000761	0.0040235	-2.734	-5.593	1.562	3.23	1.562	3.23	0.038035	0.200764		-0.136106
	5215.71	4113.37	7340.88	5211.27	4121.63	7376.14	0.788651	1.40746	0.0007609	0.0040234	-2.855	-5.628	1.44	3.195	1.44	3.195	0.03803	0.200757		-0.239565
	5203.88	4104.34	7324.12	5204.85	4116.41	7367.15	0.788708	1.40743	0.000761	0.0040233	-2.762	-5.648	1.534	3.175	1.534	3.175	0.038034	0.200753		-0.135214
	5191.83	4094.43	7307.81	5198.43	4111.24	7357.82	0.788628	1.40756	0.0007609	0.0040237	-2.836	-5.551	1.46	3.273	1.46	3.273	0.038031	0.200772		-0.260505
	5180.09	4085.52	7290.81	5191.95	4106.13	7348.84	0.788697	1.40747	0.000761	0.0040234	-2.738	-5.611	1.558	3.212	1.558	3.212	0.038035	0.20076		-0.130658
	5168.39	4076.14	7274.31	5185.67	4101.09	7340.07	0.788667	1.40746	0.000761	0.0040233	-2.769	-5.638	1.527	3.185	1.527	3.185	0.038034	0.200755		-0.147448
	5156.84	4067.04	7258.27	5179.61	4096.23	7331.53	0.78867	1.40751	0.000761	0.0040234	-2.749	-5.617	1.548	3.206	1.548	3.206	0.038034	0.200759		-0.137496
	5145.05	4057.24	7241.68	5173.38	4091.31	7322.68	0.788571	1.4075	0.0007609	0.0040234	-2.866	-5.618	1.43	3.205	1.43	3.205	0.03803	0.200759		-0.254796
	5133.58	4048.62	7225.49	5167.09	4086.17	7313.85	0.788654	1.4075	0.000761	0.0040234	-2.742	-5.628	1.555	3.195	1.555	3.196	0.038035	0.200757		-0.125261
	5121.91	4039.3	7209.12	5160.81	4081.01	7304.82	0.788632	1.40751	0.000761	0.0040234	-2.726	-5.615	1.57	3.208	1.57	3.208	0.038035	0.200759		-0.116579
				5072.41	4001.99	7180.59
Block 6	5069.14	3988.51	7135.62	5066.16	3996.65	7171.64	0.786823	1.40766	0.000761	0.0040234	-2.673	-5.615	1.624	3.208	1.624	3.208	0.038037	0.200759		-0.062665
	5057.77	3978.87	7119.69	5059.82	3991.69	7162.81	0.786683	1.40767	0.0007609	0.0040234	-2.805	-5.609	1.491	3.214	1.491	3.214	0.038032	0.200761		-0.198605
	5046.12	3969.6	7103.29	5053.69	3986.76	7154.03	0.786663	1.40767	0.0007609	0.0040234	-2.823	-5.612	1.473	3.211	1.473	3.211	0.038031	0.20076		-0.215005
	5034.67	3960.4	7087.13	5047.72	3982.04	7145.66	0.786624	1.40766	0.0007609	0.0040234	-2.86	-5.615	1.436	3.208	1.436	3.208	0.03803	0.200759		-0.250378
	5023.3	3951.45	7071.05	5041.76	3977.18	7137.11	0.786624	1.40765	0.0007609	0.0040234	-2.841	-5.623	1.455	3.2	1.455	3.2	0.038031	0.200758		-0.227209
	5012.1	3942.91	7055.27	5035.87	3972.61	7128.88	0.786679	1.40765	0.000761	0.0040234	-2.76	-5.624	1.536	3.199	1.536	3.199	0.038034	0.200758		-0.145806
	5000.96	3934.33	7039.75	5030.19	3968.68	7120.91	0.786714	1.40768	0.0007609	0.0040234	-2.792	-5.615	1.504	3.208	1.504	3.208	0.038033	0.200759		-0.182478
	4989.99	3925.65	7024.28	5024.2	3964.14	7112.25	0.786705	1.40768	0.0007609	0.0040234	-2.896	-5.609	1.399	3.214	1.399	3.214	0.038029	0.200761		-0.290473
	4978.62	3916.99	7008.08	5018.29	3959.15	7103.86	0.786763	1.40764	0.0007609	0.0040234	-2.804	-5.624	1.492	3.2	1.492	3.2	0.038032	0.200758		-0.190264
	4967.84	3908.6	6993	5012.67	3954.78	7096.12	0.78678	1.40765	0.000761	0.0040234	-2.751	-5.624	1.545	3.199	1.545	3.199	0.038034	0.200758		-0.136819

## Sheet: Hambleton olivine2
	Int 32. sample mV	Int 33. sample mV	Int 34. sample mV	Int 32. standard mV	Int 33. standard mV	Int 34. standard mV	rR 33O2/32O2	rR 34O2/32O2	R 33O2/32O2	R 34O2/32O2	rd 33O2/32O2 per mil vs ref gas	rd 34O2/32O2 per mil vs ref gas	d 33O2/32O2 per mil vs ref gas	d 34O2/32O2 per mil vs ref gas	d17O/16O per mil vs VSMOW	d18O/16O per mil vs VSMOW	AT% 17O/16O	AT% 18O/16O		Δ17O (‰)			frac exp =	0.5262
				4948.66	3913.11	7003.27																SUMMARY
Block 1	4971.26	3920.34	6997.1	4940.63	3906.74	6992.16	0.788601	1.40751	0.000761	0.0040241	-2.704	-5.442	1.592	3.383	1.592	3.383	0.038036	0.200794		-0.186396		number	δ17O (‰)	st dev	st err	δ18O (‰)	st dev	st err	Δ17O (‰)	st dev	st err
	4962.6	3913.78	6984.96	4933.55	3900.86	6981.95	0.788656	1.40752	0.0007611	0.0040241	-2.595	-5.438	1.701	3.387	1.701	3.387	0.03804	0.200795		-0.079673		60	1.58977	0.0478675	0.00617967	3.38937	0.0180207	0.00232646	-0.191966	0.0504157	0.00650864
	4953.54	3906.03	6972.11	4926.14	3895.04	6971.64	0.788533	1.4075	0.000761	0.0040241	-2.721	-5.45	1.576	3.374	1.576	3.374	0.038035	0.200793		-0.197651
	4944.41	3898.81	6959.39	4918.94	3889.35	6961.35	0.788528	1.40753	0.000761	0.0040241	-2.733	-5.439	1.564	3.386	1.564	3.386	0.038035	0.200795		-0.215925
	4935.21	3891.51	6946.56	4911.62	3883.24	6951.04	0.78852	1.40755	0.000761	0.0040242	-2.7	-5.417	1.596	3.407	1.596	3.407	0.038036	0.200799		-0.194989
	4926.27	3884.59	6933.67	4904.42	3877.88	6940.83	0.788545	1.40749	0.000761	0.004024	-2.67	-5.464	1.627	3.361	1.627	3.361	0.038037	0.20079		-0.139915
	4917.22	3877.62	6921.2	4897.15	3872.07	6930.74	0.788579	1.40755	0.000761	0.0040241	-2.663	-5.437	1.634	3.387	1.634	3.387	0.038038	0.200795		-0.146562
	4908.27	3870.26	6908.47	4890.04	3866.27	6920.4	0.788519	1.40752	0.000761	0.0040241	-2.708	-5.452	1.589	3.373	1.589	3.373	0.038036	0.200792		-0.184147
	4899.27	3863.6	6895.91	4882.77	3861.04	6910.24	0.788607	1.40754	0.0007611	0.0040242	-2.64	-5.427	1.657	3.398	1.657	3.398	0.038038	0.200797		-0.129368
	4890.33	3856.34	6883.34	4875.71	3854.93	6900.32	0.788565	1.40754	0.000761	0.0040241	-2.693	-5.439	1.604	3.386	1.604	3.386	0.038036	0.200795		-0.175989
				4853.47	3837.42	6868.58
Block 2	4853.68	3826.88	6831.78	4845.51	3831.16	6857.55	0.78845	1.40755	0.0007609	0.0040242	-2.793	-5.417	1.503	3.408	1.503	3.408	0.038033	0.200799		-0.288369
	4844.96	3820.2	6819.56	4838.9	3825.51	6848.11	0.788489	1.40756	0.000761	0.0040242	-2.693	-5.42	1.604	3.405	1.604	3.405	0.038036	0.200799		-0.185953
	4835.87	3812.8	6806.62	4831.59	3820.05	6837.97	0.788441	1.40753	0.000761	0.0040241	-2.741	-5.449	1.555	3.375	1.555	3.375	0.038035	0.200793		-0.219143
	4826.93	3805.94	6794.19	4824.46	3814.29	6827.83	0.78848	1.40756	0.000761	0.0040241	-2.717	-5.441	1.58	3.384	1.58	3.384	0.038036	0.200794		-0.198902
	4818	3798.99	6781.55	4817.3	3808.69	6817.68	0.7885	1.40754	0.000761	0.0040241	-2.683	-5.446	1.613	3.378	1.613	3.378	0.038037	0.200793		-0.162808
	4809.27	3792.2	6769.27	4810.35	3803.19	6807.92	0.78852	1.40755	0.000761	0.0040241	-2.665	-5.447	1.631	3.378	1.631	3.378	0.038038	0.200793		-0.144837
	4800.57	3785.24	6757.02	4803.38	3797.82	6798	0.788498	1.40755	0.000761	0.0040241	-2.709	-5.449	1.587	3.376	1.587	3.376	0.038036	0.200793		-0.187717
	4791.78	3778.42	6744.55	4796.25	3792.08	6787.89	0.788521	1.40753	0.000761	0.004024	-2.685	-5.459	1.611	3.366	1.611	3.366	0.038037	0.200791		-0.158511
	4783.01	3771.32	6732.48	4789.08	3786.32	6777.7	0.788483	1.40758	0.000761	0.0040242	-2.709	-5.414	1.587	3.411	1.587	3.411	0.038036	0.2008		-0.206072
	4774.19	3764.1	6719.98	4781.96	3780.75	6767.53	0.788427	1.40757	0.000761	0.0040242	-2.776	-5.417	1.52	3.408	1.52	3.408	0.038033	0.200799		-0.271395
				4760.15	3768.09	6733.69
Block 3	4739.51	3741.18	6668.03	4753.06	3762.29	6723.47	0.78936	1.4069	0.0007609	0.0040242	-2.793	-5.424	1.503	3.401	1.503	3.401	0.038033	0.200798		-0.284698
	4729.78	3733.72	6654.47	4745.87	3756.49	6713.59	0.789406	1.40693	0.000761	0.0040242	-2.696	-5.413	1.601	3.411	1.601	3.412	0.038036	0.2008		-0.192619
	4721.1	3726.67	6642.21	4738.74	3750.78	6703.48	0.789366	1.40692	0.000761	0.0040241	-2.723	-5.439	1.574	3.386	1.574	3.386	0.038035	0.200795		-0.205941
	4712.42	3719.92	6629.99	4731.72	3745.37	6693.2	0.789385	1.40692	0.000761	0.0040242	-2.708	-5.413	1.588	3.412	1.588	3.412	0.038036	0.2008		-0.205598
	4703.88	3713.18	6617.7	4724.91	3740.2	6683.53	0.789387	1.40686	0.000761	0.0040242	-2.755	-5.424	1.541	3.401	1.541	3.401	0.038034	0.200798		-0.246756
	4695.31	3706.57	6605.81	4717.98	3734.54	6673.96	0.78942	1.4069	0.000761	0.0040242	-2.721	-5.415	1.575	3.41	1.575	3.41	0.038035	0.2008		-0.217529
	4686.66	3699.83	6593.36	4710.83	3728.75	6663.83	0.789439	1.40684	0.000761	0.004024	-2.656	-5.473	1.641	3.351	1.641	3.351	0.038038	0.200788		-0.120693
	4678.03	3693	6581.46	4703.92	3723.58	6653.98	0.789435	1.40689	0.000761	0.0040242	-2.684	-5.431	1.612	3.394	1.612	3.394	0.038037	0.200797		-0.172197
	4669.44	3686.24	6569.25	4697.08	3717.98	6644.37	0.789438	1.40686	0.000761	0.0040241	-2.695	-5.449	1.601	3.376	1.601	3.376	0.038036	0.200793		-0.17374
	4661.01	3679.43	6557.43	4689.97	3712.43	6634.22	0.789407	1.40687	0.000761	0.0040241	-2.72	-5.44	1.576	3.385	1.576	3.385	0.038035	0.200795		-0.20342
				4614.69	3648.37	6531.15
Block 4	4619.55	3642.42	6502.21	4607.65	3642.96	6521.14	0.788479	1.40754	0.000761	0.004024	-2.703	-5.475	1.593	3.349	1.593	3.349	0.038036	0.200788		-0.167567
	4610.92	3635.74	6490.09	4600.86	3637.53	6511.48	0.788505	1.40755	0.000761	0.004024	-2.683	-5.464	1.614	3.36	1.614	3.36	0.038037	0.20079		-0.152369
	4602.43	3628.72	6478.39	4594.08	3631.96	6502.08	0.788436	1.4076	0.000761	0.0040241	-2.733	-5.436	1.564	3.388	1.564	3.388	0.038035	0.200795		-0.216974
	4593.93	3621.84	6466.38	4587.37	3626.76	6492.44	0.788397	1.40759	0.000761	0.0040241	-2.768	-5.447	1.528	3.378	1.528	3.378	0.038034	0.200793		-0.247674
	4585.66	3615.59	6454.77	4580.8	3621.63	6483.03	0.788455	1.4076	0.000761	0.0040242	-2.718	-5.423	1.578	3.402	1.578	3.402	0.038035	0.200798		-0.210338
	4577.38	3609.25	6443.12	4574.12	3616.18	6473.77	0.788496	1.4076	0.000761	0.0040242	-2.652	-5.429	1.645	3.396	1.645	3.396	0.038038	0.200797		-0.140299
	4569.08	3602.5	6431.36	4567.52	3610.64	6464.4	0.788452	1.40758	0.0007611	0.0040241	-2.639	-5.452	1.658	3.372	1.658	3.372	0.038039	0.200792		-0.114735
	4560.74	3595.92	6419.71	4560.98	3605.94	6455.14	0.788451	1.4076	0.000761	0.0040241	-2.66	-5.436	1.637	3.389	1.637	3.389	0.038038	0.200796		-0.144615
	4552.57	3589.66	6408.18	4554.39	3600.51	6445.67	0.788491	1.40759	0.0007611	0.0040242	-2.644	-5.43	1.652	3.394	1.652	3.394	0.038038	0.200797		-0.132262
	4544.31	3582.98	6396.77	4547.84	3595.46	6436.55	0.788453	1.40764	0.000761	0.0040243	-2.679	-5.397	1.617	3.428	1.617	3.428	0.038037	0.200803		-0.185035
				4527.69	3579.49	6407.91
Block 5	4510.92	3556.59	6349.43	4521.15	3574.2	6398.59	0.78844	1.40757	0.000761	0.0040241	-2.687	-5.437	1.609	3.388	1.609	3.388	0.038037	0.200795		-0.172045
	4502.73	3549.84	6337.89	4514.57	3569.26	6389.47	0.788375	1.40756	0.0007609	0.0040241	-2.79	-5.451	1.506	3.374	1.506	3.374	0.038033	0.200792		-0.267543
	4494.56	3544.17	6326.6	4507.88	3563.88	6379.98	0.788546	1.40761	0.0007611	0.0040242	-2.598	-5.432	1.699	3.393	1.699	3.393	0.03804	0.200796		-0.0848162
	4486.53	3537.41	6315.19	4501.4	3558.93	6370.76	0.788452	1.40759	0.000761	0.0040241	-2.728	-5.441	1.569	3.383	1.569	3.383	0.038035	0.200794		-0.20936
	4478.36	3530.92	6303.74	4494.89	3553.61	6361.41	0.788439	1.4076	0.000761	0.0040242	-2.743	-5.42	1.553	3.405	1.553	3.405	0.038035	0.200799		-0.236872
	4470.43	3524.45	6292.72	4488.54	3548.85	6352.56	0.788394	1.40763	0.0007609	0.0040243	-2.814	-5.395	1.482	3.43	1.482	3.43	0.038032	0.200804		-0.320875
	4462.44	3518.47	6281.51	4482.15	3543.59	6343.56	0.788464	1.40764	0.000761	0.0040243	-2.732	-5.404	1.564	3.421	1.564	3.421	0.038035	0.200802		-0.23428
	4454.41	3512.12	6270.11	4475.64	3538.39	6334.36	0.78846	1.40762	0.000761	0.0040242	-2.7	-5.425	1.596	3.4	1.596	3.4	0.038036	0.200798		-0.191318
	4446.28	3505.67	6258.62	4469.2	3533.18	6325.34	0.788451	1.40761	0.000761	0.0040241	-2.688	-5.44	1.609	3.385	1.609	3.385	0.038037	0.200795		-0.170472
	4438.41	3499.44	6247.44	4462.95	3528.66	6316.38	0.788444	1.40758	0.000761	0.0040241	-2.74	-5.457	1.556	3.368	1.556	3.368	0.038035	0.200791		-0.214473
				4440.39	3514.88	6281.48
Block 6	4398.3	3471.78	6188.36	4433.9	3509.54	6272.61	0.789346	1.40699	0.000761	0.0040242	-2.781	-5.422	1.515	3.403	1.515	3.403	0.038033	0.200798		-0.273765
	4390.88	3466.09	6177.96	4427.47	3504.53	6263.44	0.789383	1.407	0.000761	0.0040241	-2.717	-5.434	1.58	3.39	1.58	3.39	0.038036	0.200796		-0.202048
	4382.28	3459.39	6165.65	4421.09	3499.58	6254.19	0.789404	1.40695	0.000761	0.0040241	-2.716	-5.443	1.58	3.382	1.58	3.382	0.038036	0.200794		-0.197853
	4374.51	3453.39	6154.85	4413.91	3493.58	6244.31	0.789436	1.40698	0.0007611	0.0040242	-2.644	-5.425	1.653	3.399	1.653	3.399	0.038038	0.200798		-0.133886
	4365.89	3446.49	6142.9	4407.53	3488.42	6235.23	0.789411	1.40702	0.0007611	0.0040242	-2.614	-5.416	1.682	3.409	1.682	3.409	0.038039	0.200799		-0.110178
	4358.52	3440.61	6132.2	4401.7	3484.27	6226.81	0.789397	1.40694	0.000761	0.0040241	-2.683	-5.451	1.614	3.374	1.614	3.374	0.038037	0.200792		-0.159712
	4350.63	3434.21	6121.33	4395.27	3479.1	6217.87	0.789358	1.407	0.0007609	0.0040242	-2.789	-5.414	1.507	3.411	1.507	3.411	0.038033	0.2008		-0.285948
	4342.88	3428.25	6110.32	4389.01	3474.22	6209.24	0.789396	1.40697	0.000761	0.004024	-2.74	-5.461	1.556	3.364	1.556	3.364	0.038035	0.200791		-0.212375
	4335.09	3422.17	6099.37	4382.83	3469.44	6200.3	0.789411	1.40698	0.000761	0.004024	-2.746	-5.46	1.55	3.364	1.55	3.364	0.038034	0.200791		-0.218366
	4327.58	3416.15	6089.05	4376.71	3464.11	6191.84	0.78939	1.40703	0.000761	0.0040242	-2.719	-5.421	1.577	3.404	1.577	3.404	0.038035	0.200799		-0.212385

[truncated: 59 more sheets: Imilac olivine, Imilac olivine2, Sericho olivine, Sericho olivine2, Seymchan olivine, Seymchan olivine2, Sericho farringtonite, Brahin chromite, Brenham chromite, Brenham chromite2, Brenham chromite3, Fukang chromite, Fukang chromite2, Hambleton chromite, Hambleton chromite2, Imilac chromite, Imilac chromite2, Sericho chromite, Sericho chromite2, Seymchan chromite …]
